# Supplementary material for: Evaluation and Limitations of the Novel Chemiluminescent Enzyme Immunoassay Technique for Measuring Total Tau Protein in the Cerebrospinal Fluid of Patients with Human Prion Disease: A 10-Year Prospective Study (2011–2020)
Source: Diagnostics (Basel). 2024 Jul 15;14(14):1520. doi: 10.3390/diagnostics14141520 (PMC11275853; doi:10.3390/diagnostics14141520)
Supplement: Supplementary file 1 [file diagnostics-14-01520-s001.zip]

Archive with 15 entries (15 files):
- Raw data S1.xlsx
- Raw data S2.xlsx
- Raw data S3.xlsx
- Raw data S4.png
- Raw data S5.png
- Raw data S6.png
- Raw data S7.png
- Raw data S8.png
- Raw data S9.png
- Supplementary Figure S1.png
- Supplementary Figure S2.png
- Supplementary Figure S3.png
- Supplementary Figure S4a.png
- Supplementary Figure S4b.png
- Supplementary Tables S1-S8.pdf
