# Supplementary material for: Evaluation and Limitations of the Novel Chemiluminescent Enzyme Immunoassay Technique for Measuring Total Tau Protein in the Cerebrospinal Fluid of Patients with Human Prion Disease: A 10-Year Prospective Study (2011–2020)
Source: Diagnostics (Basel). 2024 Jul 15;14(14):1520. doi: 10.3390/diagnostics14141520 (PMC11275853; doi:10.3390/diagnostics14141520)
Supplement: Supplementary file 1 [file diagnostics-14-01520-s001.zip › Raw data S1.xlsx]

## Sheet: 結果
Diluent selection experiment
2023.3.24 Measurement → Stop due to abnormal alarm of filter element
	Sample system	Measuring instrument measuring day	Measurer
a	070095	2022.11.18	606
b	272970	2023.3. 2	778
c	530162	2023.3. 2	883
2023.3.27 Measurement
	Sample system	Measuring instrument measuring day	Measurer	Lumi Pulse	1(PBS1/2 diluted)	2(pure water)	3(dissolved solution for total pottery)
a	565489	2022.11.1	647	533	240	250	243
b	160047	2023.1. 25	771	628	295	301	308
c	504991	2022.3.31	809	629	273	289	287
			Inspection volume →	250ul	125 ul + 125 ul	125 ul + 125 ul	125 ul + 125 ul
Lumi pulse dilution experiment
2023.3.30 Measurement		※ Probable test: Solitary Croizfeldt's disease, solitary CJD, probable
	Adult ID	Measurer	Lumi Pulse	Steps 1 Dilute pure water by 1/2	2 Dilute pure water by 1/4	3 Dilute pure water 1/8
1	4971	1910	1806	875	416	177
2	5650	1987	1826	892	419	187
3	6926	2163	1876	915	435	187
			250ul	219 ul + 219 ul	188 ul + 188 ul	126 ul + 126 ul
㊟2023.2.7 Standard value in verification experiment
	Adult ID	Measurer	Lumi Pulse
1	4971	1910	1586
3	6926	2163	1866

## Sheet: 20230327
Determination Date	Time	Batch No	Carrowsell No	id	Sample type	Control name	Control area	Calibrator	Project name	Photometric value (combined results)	Results (combined results)	Units	Interproject arithmetic	Dark 1(high count)	Dark 1(low count)	Signal 1(high count)	Signal 1(low count)	Dark 2(high count)	Dark 2(low count)	Signal 2(high count)	Signal 2(low count)	Diablo 3(High count)	Dark 3(low count)	Signal 3(high count)	Signal 3(low count)	Metering value (before correction)	Light metering value (after correction)	RESULTS	Mistakes	Sample dilution ratio	Item dilution ratio	Matrix liquid tank	Matrix fluid List	Diluent batch	Multiple measurements	Multiple analysis	Project batch	Item serial number	Sample chip number	Middle chip number	Item dilution code	Measuring line making (day)	Measuring line making (time)	Parameter 1	Parameter 2	Parameter 3	Parameter 4	Parameter 5	Parameter 6
2023-03-27	14:18:00	1	1		calib			3064	ttau	*	*			433	0	2730	250206	432	0	5034	498203	432	0	438	495	495	519	0				3066	52		2	1	3101	2362	168	169	0	----/--/--	- :	1	0	1	107591	3070	0
2023-03-27	14:19:00	1	1		calib			3064	ttau	*	*			433	0	2730	250206	432	0	5034	498203	432	0	437	469	469	492	0				3066	52		2	2	3101	2362	170	171	0	----/--/--	- :	1	0	1	107591	3070	0
2023-03-27	14:20:00	1	2		calib			3064	ttau	*	*			433	0	2730	250206	432	0	5034	498203	432	0	495	7026	7026	7363	585				3066	52		2	1	3101	2362	172	173	0	----/--/--	- :	1	0	1	107591	3070	0
2023-03-27	14:21:00	1	2		calib			3064	ttau	*	*			433	0	2730	250206	432	0	5034	498203	432	0	491	6644	6644	6963	585				3066	52		2	2	3101	2362	174	175	0	----/--/--	- :	1	0	1	107591	3070	0
2023-03-27	14:22:00	1	3		calib			3064	ttau	*	*			433	0	2730	250206	432	0	5034	498203	432	0	1093	73066	73066	76573	2262				3066	52		2	1	3101	2362	176	177	0	----/--/--	- :	1	0	1	107591	3070	0
2023-03-27	14:23:00	1	3		calib			3064	ttau	*	*			433	0	2730	250206	432	0	5034	498203	432	0	1093	72397	72397	75872	2262				3066	52		2	2	3101	2362	178	179	0	----/--/--	- :	1	0	1	107591	3070	0
2023-03-27	15:08:00	2	1		qc	lp - ttau - 1	3053		ttau	*	*			433	0	2730	250206	432	0	5034	498203	432	0	460	2787	2787	2921	304				3066	52		1	1	3101	2362	180	181	0	2023-03-27	14:23:00	1	0	1	107591	3070	0
2023-03-27	15:09:00	2	2		qc	lp-ttau-2	3053		ttau	*	*			433	0	2730	250206	432	0	5034	498203	432	0	485	5617	5617	5887	516				3066	52		1	1	3101	2363	182	183	0	2023-03-27	14:23:00	1	0	1	107591	3070	0
2023-03-27	15:10:00	2	3		qc	lp - ttau - 3	3053		ttau	*	*			433	0	2730	250206	432	0	5034	498203	432	0	535	11657	11657	12217	800				3066	52		1	1	3101	2363	184	185	0	2023-03-27	14:23:00	1	0	1	107591	3070	0
2023-03-27	15:11:00	2	4	a	General				ttau	6197	533	pg / ml		433	0	2730	250206	432	0	5034	498203	432	0	483	5913	5913	6197	533		1	1	3066	52		1	1	3101	2363	186	187	0	2023-03-27	14:23:00	1	0	1	107591	3070	0
2023-03-27	15:12:00	2	5	a-1	General				ttau	2237	240	pg / ml		433	0	2730	250206	432	0	5034	498203	432	0	453	2135	2135	2237	240		1	1	3066	52		1	1	3101	2363	188	189	0	2023-03-27	14:23:00	1	0	1	107591	3070	0
2023-03-27	15:13:00	2	6	a-2	General				ttau	2385	255	pg / ml		433	0	2730	250206	432	0	5034	498203	432	0	454	2276	2276	2385	255		1	1	3066	52		1	1	3101	2363	190	191	0	2023-03-27	14:23:00	1	0	1	107591	3070	0
2023-03-27	15:14:00	2	7	a-3	General				ttau	2269	243	pg / ml		433	0	2730	250206	432	0	5034	498203	432	0	452	2165	2165	2269	243		1	1	3066	52		1	1	3101	2363	192	193	0	2023-03-27	14:23:00	1	0	1	107591	3070	0
2023-03-27	15:15:00	2	8	b	General				ttau	8041	628	pg / ml		433	0	2730	250206	432	0	5034	498203	432	0	498	7673	7673	8041	628		1	1	3066	52		1	1	3101	2363	194	195	0	2023-03-27	14:23:00	1	0	1	107591	3070	0
2023-03-27	15:16:00	2	9	b - 1	General				ttau	2825	295	pg / ml		433	0	2730	250206	432	0	5034	498203	432	0	455	2696	2696	2825	295		1	1	3066	52		1	1	3101	2363	196	201	0	2023-03-27	14:23:00	1	0	1	107591	3070	0
2023-03-27	15:17:00	2	10	b - 2	General				ttau	2891	301	pg / ml		433	0	2730	250206	432	0	5034	498203	432	0	458	2759	2759	2891	301		1	1	3066	52		1	1	3101	2363	202	203	0	2023-03-27	14:23:00	1	0	1	107591	3070	0
2023-03-27	15:18:00	2	11	b - 3	General				ttau	2971	308	pg / ml		433	0	2730	250206	432	0	5034	498203	432	0	459	2835	2835	2971	308		1	1	3066	52		1	1	3101	2363	204	205	0	2023-03-27	14:23:00	1	0	1	107591	3070	0
2023-03-27	15:19:00	2	12	c	General				ttau	8064	629	pg / ml		433	0	2730	250206	432	0	5034	498203	432	0	502	7695	7695	8064	629		1	1	3066	52		1	1	3101	2363	206	207	0	2023-03-27	14:23:00	1	0	1	107591	3070	0
2023-03-27	15:20:00	2	13	c-1	General				ttau	2579	273	pg / ml		433	0	2730	250206	432	0	5034	498203	432	0	452	2461	2461	2579	273		1	1	3066	52		1	1	3101	2363	208	209	0	2023-03-27	14:23:00	1	0	1	107591	3070	0
2023-03-27	15:21:00	2	14	c - 2	General				ttau	2751	289	pg / ml		433	0	2730	250206	432	0	5034	498203	432	0	453	2625	2625	2751	289		1	1	3066	52		1	1	3101	2363	210	211	0	2023-03-27	14:23:00	1	0	1	107591	3070	0
2023-03-27	15:22:00	2	15	c-3	General				ttau	2729	287	pg / ml		433	0	2730	250206	432	0	5034	498203	432	0	457	2604	2604	2729	287		1	1	3066	52		1	1	3101	2363	212	213	0	2023-03-27	14:23:00	1	0	1	107591	3070	0

## Sheet: 20230330
Determination Date	Time	Batch No	Carrowsell No	id	Sample type	Control name	Control area	Calibrator	Project name	Photometric value (combined results)	Results (combined results)	Units	Interproject arithmetic	Dark 1(high count)	Dark 1(low count)	Signal 1(high count)	Signal 1(low count)	Dark 2(high count)	Dark 2(low count)	Signal 2(high count)	Signal 2(low count)	Diablo 3(High count)	Dark 3(low count)	Signal 3(high count)	Signal 3(low count)	Metering value (before correction)	Light metering value (after correction)	RESULTS	Mistakes	Sample dilution ratio	Item dilution ratio	Matrix liquid tank	Matrix fluid List	Diluent batch	Multiple measurements	Multiple analysis	Project batch	Item serial number	Sample chip number	Middle chip number	Item dilution code	Measuring line making (day)	Measuring line making (time)	Parameter 1	Parameter 2	Parameter 3	Parameter 4	Parameter 5	Parameter 6
2023-03-30	11:19:00	1	1		qc	lp - ttau - 1	3053		ttau	*	*			433	0	2732	250492	433	0	5039	497877	433	0	457	2609	2609	2734	287				3066	52		1	1	3101	2364	214	215	0	2023-03-27	14:23:00	1	0	1	107232	3965	0
2023-03-30	11:20:00	1	2		qc	lp-ttau-2	3053		ttau	*	*			433	0	2732	250492	433	0	5039	497877	433	0	481	5083	5083	5327	482				3066	52		1	1	3101	2364	216	217	0	2023-03-27	14:23:00	1	0	1	107232	3965	0
2023-03-30	11:21:00	1	3		qc	lp - ttau - 3	3053		ttau	*	*			433	0	2732	250492	433	0	5039	497877	433	0	530	10719	10719	11234	763				3066	52		1	1	3101	2364	218	219	0	2023-03-27	14:23:00	1	0	1	107232	3965	0
2023-03-30	11:22:00	1	4	1	General				ttau	52857	1806	pg / ml		433	0	2732	250492	433	0	5039	497877	432	0	889	50436	50436	52857	1806		1	1	3066	52		1	1	3101	2364	220	221	0	2023-03-27	14:23:00	1	0	1	107232	3965	0
2023-03-30	11:23:00	1	5	1-1	General				ttau	14370	875	pg / ml		433	0	2732	250492	433	0	5039	497877	432	0	555	13712	13712	14370	875		1	1	3066	52		1	1	3101	2364	222	223	0	2023-03-27	14:23:00	1	0	1	107232	3965	0
2023-03-30	11:24:00	1	6	1-2	General				ttau	4332	416	pg / ml		433	0	2732	250492	433	0	5039	497877	432	0	472	4134	4134	4332	416		1	1	3066	52		1	1	3101	2364	224	225	0	2023-03-27	14:23:00	1	0	1	107232	3965	0
2023-03-30	11:25:00	1	7	1-3	General				ttau	1626	177	pg / ml		433	0	2732	250492	433	0	5039	497877	434	0	447	1552	1552	1626	177		1	1	3066	52		1	1	3101	2364	226	227	0	2023-03-27	14:23:00	1	0	1	107232	3965	0
2023-03-30	11:26:00	1	8	2	General				ttau	53848	1826	pg / ml		433	0	2732	250492	433	0	5039	497877	433	0	897	51382	51382	53848	1826		1	1	3066	52		1	1	3101	2364	228	229	0	2023-03-27	14:23:00	1	0	1	107232	3965	0
2023-03-30	11:27:00	1	9	2-1	General				ttau	14884	892	pg / ml		433	0	2732	250492	433	0	5039	497877	432	0	557	14202	14202	14884	892		1	1	3066	52		1	1	3101	2364	230	231	0	2023-03-27	14:23:00	1	0	1	107232	3965	0
2023-03-30	11:28:00	1	10	2-2	General				ttau	4386	419	pg / ml		433	0	2732	250492	433	0	5039	497877	433	0	468	4185	4185	4386	419		1	1	3066	52		1	1	3101	2364	232	233	0	2023-03-27	14:23:00	1	0	1	107232	3965	0
2023-03-30	11:29:00	1	11	2-3	General				ttau	1720	187	pg / ml		433	0	2732	250492	433	0	5039	497877	434	0	450	1641	1641	1720	187		1	1	3066	52		1	1	3101	2364	234	235	0	2023-03-27	14:23:00	1	0	1	107232	3965	0
2023-03-30	11:30:00	1	12	3	General				ttau	56360	1876	pg / ml		433	0	2732	250492	433	0	5039	497877	433	0	921	53779	53779	56360	1876		1	1	3066	52		1	1	3101	2364	236	237	0	2023-03-27	14:23:00	1	0	1	107232	3965	0
2023-03-30	11:31:00	1	13	3-1	General				ttau	15571	915	pg / ml		433	0	2732	250492	433	0	5039	497877	433	0	567	14858	14858	15571	915		1	1	3066	52		1	1	3101	2364	238	239	0	2023-03-27	14:23:00	1	0	1	107232	3965	0
2023-03-30	11:32:00	1	14	3-2	General				ttau	4611	435	pg / ml		433	0	2732	250492	433	0	5039	497877	432	0	471	4400	4400	4611	435		1	1	3066	52		1	1	3101	2364	240	241	0	2023-03-27	14:23:00	1	0	1	107232	3965	0
2023-03-30	11:33:00	1	15	3-3	General				ttau	1723	187	pg / ml		433	0	2732	250492	433	0	5039	497877	432	0	446	1644	1644	1723	187		1	1	3066	52		1	1	3101	2365	242	243	0	2023-03-27	14:23:00	1	0	1	107232	3965	0
