# Supplementary material for: Evaluation and Limitations of the Novel Chemiluminescent Enzyme Immunoassay Technique for Measuring Total Tau Protein in the Cerebrospinal Fluid of Patients with Human Prion Disease: A 10-Year Prospective Study (2011–2020)
Source: Diagnostics (Basel). 2024 Jul 15;14(14):1520. doi: 10.3390/diagnostics14141520 (PMC11275853; doi:10.3390/diagnostics14141520)
Supplement: Supplementary file 1 [file diagnostics-14-01520-s001.zip › Raw data S2.xlsx]

## Sheet: 男　孤発性CJD　Probable　陽性
	no.		Name	Gender	Date of birth	County name	Hospital name	Attending physician	Test prep	no.	Number	T-Tau	T-Tau numbers	14-3-3 protein	14-3-3 protein number	quic method	Check · Prepare for the test	Determine retention (to add information)※ It is difficult to determine at this stage	Determine retention (to add information)※ It is difficult to determine at this stage	Genetic abnormalities	Precision	Irregular	Upload day	The presence or absence of the CD	CD-R test prep	Nagasaki: Check · Prepare for the test
	5710		u . t	Men	18243	Kyoto Prefecture	Department of Neurology, Kyoto Medical Center	Michi Nakamura		5710	4021, 4023	Positive	> 2200	Positive		Positive	Confirmation completed 3826(first visit)Tau: negative 24, 14: negative, Q: negative	Isolated Jacob's disease	Solitary CJD		probable		44764	a.		· Confirmation of the same person 3826(first time)Tau: negative 24, 14: negative, Q: negative CD confirmation (all?)
2.4	5773		t . h	Men	14479	Tokyo Metropolitan Government	Department of Neurology, Omori Hospital	Masayyu Sawada		5773	4121	Positive	> 2200	Positive		Positive		Isolated Jacob's disease	Solitary CJD		probable		n / a	There is no
0.5	5926		s . k	Men	13899	Tokyo Metropolitan Government	Department of Neurology, Qingmei Municipal General Hospital	Tian Weixiu		5926	4161	Positive	> 2200	Positive		Positive		Isolated Jacob's disease	Solitary CJD		probable		n / a	There is no
0.8	6464		o. Rice	Men	17892	Kyoto Prefecture	Department of Neurology, independent administrative Corporation National Hospital Institution, Maizuru Medical Center	Ryo Suwon		6464	4887	Positive	1440.7	Positive		Positive		Isolated Jacob's disease	Solitary CJD		probable		n / a	There is no
0.7	6474		s . k	Men	16005	Kyoto Prefecture	Department of Neurology, Udano Hospital, National Hospital Institution	Kenichi Iwasa		6474	4971	Positive	1910	Positive		Positive	Follow-up cases	Isolated Jacob's disease	Solitary CJD		probable		44764	a.
1.5	6784		i . k	Men	21626	Kyoto Prefecture	The Affiliated Hospital of Kyoto Prefectural Medical University	Keiko Maehara		6784	5335	Positive	> 2200	Positive		Positive		Isolated Jacob's disease	Solitary CJD		probable		n / a	There is no
0.8	6942		h . y	Men	13504	Aichi Prefecture	Department of Neurology, Ichinomiya Nishi Hospital	Daisuke Wells		6942	5448	Positive	> 2200	Positive		Negative		Isolated Jacob's disease	Solitary CJD		probable		44795	a.
0.5	7259		m . h	Men	20466	Okayama Prefecture	Department of Cerebral Neurology, Ohara Memorial Kurashiki Central Hospital	Kuroda Jianhito	Initials	7259	5835	Positive	2163	Positive		Negative		Isolated Jacob's disease	Solitary CJD		probable		44763	a.
0.9	7271		s . t	Men	15243	Kyoto Prefecture	S. T. Department of Cerebral Neurology, Kyoto University School of Medicine	Takuya Ayagi		7271	5845	Positive	1647	Positive		Positive		Isolated Jacob's disease	Solitary CJD		probable		44763	a.
0.8	7631		y . t	Men	14498	Kochi Prefecture	Social Medical Corporation Kinsen Hospital _x000b_ Department of Cerebral Neurology	Masahiro Yamazaki		7631	6150	Positive	> 2200	Positive		Positive		Isolated Jacob's disease	Solitary CJD		probable			a.
0.6	7669		k. Rice	Men	14162	Osaka Prefecture	Department of Cerebral Neurology, Osaka Red Cross Hospital	Masako Hasegabe		7669	6172	Positive	> 2200	Positive		Negative	Need to be confirmed (as an example of almost certain)	Isolated Jacob's disease	Solitary CJD		probable		44757	a.
0.3	7686		k. Rice	Men	12142	Kyoto Prefecture	Department of Cerebral Nerve and Stroke, Kyoto First Red Cross Hospital	Maotaku		7686	6184	Positive	> 2200	Positive		Positive		Isolated Jacob's disease	Solitary CJD		probable		44757	a.
0.4	7689		i . h	Men	15780	Okayama Prefecture	Department of Cerebral Neurology, Okayama University Hospital	Cheika Matsuoka		7689	6176	Positive	> 2200	Positive		Positive		Isolated Jacob's disease	Solitary CJD		probable		44776	a.
1.2	7796		y . s	Men	18522	Kyoto Prefecture	Department of Cerebral Neurology, Kyoto Second Red Cross Hospital	Shuhei Murata	Has modified initials	7796	6304	Positive	> 2200	Positive		Positive		Isolated Jacob's disease	Solitary CJD		probable		44759	a.
0.4	7840		n . e	Men	17241	Kyoto Prefecture	Department of Cerebral Nerve and Stroke, Kyoto First Red Cross Hospital	Maotaku		7840	6348	Positive	> 2200	Positive		Positive		Isolated Jacob's disease	Solitary CJD		probable			There is no
1.6	7879		t . h	Men	19109	Nagasaki Prefecture	Department of Cerebral Neurology, Nagasaki Harbor Medical Center	Shuhei Tsujino	Death report	7879	6120	Positive	> 2200	Positive		Positive	Cases of death	Isolated Jacob's disease	Solitary CJD		probable		44786	a.	DICOM no files
0.7	7985		y . t	Men	18619	Okayama Prefecture	Department of Cerebral Neurology, Kurashiki Central Hospital	Ha Yuen Heng Ming		7985	6516	Positive	> 2200	Positive		Positive	Additional information (no movement no words)· Genetic testing	Isolated Jacob's disease	Solitary CJD		probable		44777	a.
1.6	8041		w . t	Men	14587	Osaka Prefecture	Department of Cerebral Neurology, Osaka Red Cross Hospital	Ichijun Ikeda		8041	6580	Positive	> 2200	Positive		Positive		Isolated Jacob's disease	Solitary CJD		probable		44762	a.
0.5	8126		i . y	Men	22979	Kanagawa Prefecture	Department of Cerebral Neurology, Citizen General Medical Center Affiliated to Yokohama City University	Hiroya Kishida		8126	6582	Positive	> 2200	Positive		Positive		Isolated Jacob's disease	Solitary CJD		probable			a.
1.2	8148		n . m	Men	23089	Kanagawa Prefecture	N. M. Department of Cerebral Neurology · Stroke, Affiliated Hospital of Yokohama City University	Ryoshi Morishita		8148	6700	Positive	> 2200	Positive		Positive		Isolated Jacob's disease	Solitary CJD		probable		44787	a.
2.4	8175		y . h	Men	17436	Kanagawa Prefecture	Department of Cerebral Neurology, Eikyo Kyo Hospital, Yokohama	Ryotaro Yamashita		8175	6708	Positive	> 2200	Positive		Positive		Isolated Jacob's disease	Solitary CJD		probable		44787	a.
0.9	8176		t . k	Men	11966	Osaka Prefecture	Department of Cerebral Neurology, Keisuke Nakatsu Hospital, Osaka Prefecture	Takashi Wada, Nemoto		8176	6719	Positive	> 2200	Positive		Positive		Isolated Jacob's disease	Solitary CJD		probable		44762	a.
0.6	8191		t . r	Men	17617	Hokkaido	Department of Cerebral Neurology, Municipal Hakodate Hospital	Yuji Inoue		8191	6740	Positive	1967	Positive		Positive		Isolated Jacob's disease	Solitary CJD		probable		44777	a.
1.7	8224		s . t	Men	19208	Fukuoka Prefecture	Department of Cerebral Neurology, Fukuoka Civil Hospital	Kenichi Shibata		8224	6777	Positive	> 2200	Positive		Positive		Isolated Jacob's disease	Solitary CJD		probable		44789	a.
0.8	8279		s . s	Men	21659	Fukuoka Prefecture	S. s., Department of Cerebral Neurology, Fukuoka University Hospital	Transverse hand display		8279	6815	Positive	2180	Positive		Positive		Isolated Jacob's disease	Solitary CJD		probable		44698	a.
1.8	8310		h . n	Men	18966	Yamagata Prefecture	Department of Neurology, Sea of Japan General Hospital	Daisuke Sato		8310	6869	Positive	> 2200	Positive		Positive	Necessary to track cases ·MM2C suspected death cases	Isolated Jacob's disease	Solitary CJD		probable		44701	a.
0.5	8344		k . t	Men	15950	Kumamoto Prefecture	Department of Cerebral Neurology, Kumamoto Minami Hospital, National Hospital	Takumi Nakase		8344	6890	Positive	1870	Negative		Positive		Isolated Jacob's disease	Solitary CJD		probable		44701	a.
0.4	8346		k. Rice	Men	18615	Iwate Prefecture	Department of Cerebral Neurology, Iwate Prefectural Central Hospital	Miyada Apricot		8346	6886	Positive	> 2200	Positive		Negative		Isolated Jacob's disease	Solitary CJD		probable		44790	a.	DICOM no files
0.8	8363		t . k	Men	19011	Hokkaido	Department of Cerebral Neurology, Sasakawa Municipal Hospital	Rika Yamauchi		8363	6903	Positive	> 2200	Positive		Positive		Isolated Jacob's disease	Solitary CJD		probable		44701	a.
1.2	8370		w . k	Men	16114	Hokkaido	Department of Neurology, Kushiro Industrial Injury Hospital	Iwakemi Onryo		8370	6913	Positive	> 2200	Positive		Positive		Isolated Jacob's disease	Solitary CJD		probable		44699	a.
0.7	8375		t . k	Men	16130	Miyagi Prefecture	Department of Neurology, Guangnan Hospital	Chiya Nakamura		8375	6912	Positive	> 2200	Positive		Positive		Isolated Jacob's disease	Solitary CJD		probable		44699	a.
0.9	8384		n . m	Men	15902	Yamanashi Prefecture	Kafu Brain and Neurosurgery Hospital	Keiko Kobayashi		8384	6926	Positive	2163	Positive		Positive		Isolated Jacob's disease	Solitary CJD		probable		44699	a.
1.7	8412		y. Rice	Men	17226	Okayama Prefecture	Department of Cerebral Neurology, Kurashiki Central Hospital	Inoue core		8412	6945	Positive	> 2200	Positive		Positive		Isolated Jacob's disease	Solitary CJD		probable		44699	a.
1.7	8415		i . j	Men	19065	Fukui Prefecture	Fukui Red Cross Hospital	Yokushiro dance clothes		8415	6953	Positive	> 2200	Positive		Positive		Isolated Jacob's disease	Solitary CJD		probable		44699	a.
	8488		m . h	Men	17949	Kanagawa Prefecture	Department of Cerebral Neurology, Citizen General Medical Center Affiliated to Yokohama City University	Hiroya Kishida		8488	Trial 17-2	Positive	> 2200	Positive		Positive		Isolated Jacob's disease	Solitary CJD		probable		There is no	There is no

## Sheet: 女　孤発性CJD　Probable　陽性
	no.		Name	Gender	Date of birth	County name	Hospital name	Attending physician	Test prep	no.	Number	T-Tau	T-Tau numbers	14-3-3 protein	14-3-3 protein number	quic method	Check · Prepare for the test	Determine retention (to add information)※ It is difficult to determine at this stage	Determine retention (to add information)※ It is difficult to determine at this stage	Genetic abnormalities	Precision	Irregular	Upload day	The presence or absence of the CD	CD-R test prep	Nagasaki: Check · Prepare for the test
	5887		a . f	female	17194	Kyoto Prefecture	Department of Neurology, Kyoto City Hospital	Yosuke Sakado		5887	4268	Positive	> 2200	Positive		Positive		Isolated Jacob's disease	Solitary CJD		probable		n / a	There is no
	6307		o . n	female	16608	Tottori Prefecture	Department of Neurology, Tottori University School of Medicine Affiliated Hospital	Ryoichi Sakata		6307	4775	Positive	> 2200	Positive		Positive	Genetic testing was not performed	Isolated Jacob's disease	Solitary CJD		probable		n / a	There is no
	6398		f . s	female	12123	Kyoto Prefecture	Department of Neurology, Utano Hospital	Kenichi Iwasa		6398	4599	Positive	> 2200	Positive		Positive		Isolated Jacob's disease	Solitary CJD		probable		n / a	There is no
	6708		m . a	female	14870	Yamagata Prefecture	Department of Neurology, public general hospital	Masayuki Kurimura		6708	5185	Positive	> 2200	Positive		Positive		Isolated Jacob's disease	Solitary CJD		probable		44795	a.
0.7	6725		i . t	female	19302	Chiba Prefecture	Hirokashi Hospital, Tokyo Cihui Medical University	Kenichi Sakata	Death report	6725	5201	Positive	2112	Positive		Positive		Isolated Jacob's disease	Solitary CJD		probable		n / a	There is no
	6742		n . h	female	14992	Kyoto Prefecture	Kyoto University School of Medicine Affiliated Hospital	Katsuya Kobayashi, Yueiro Nakanishi, and Haruo Mieda		6742	5225	Positive	> 2200	Positive		Positive		Isolated Jacob's disease	Solitary CJD		probable		n / a	There is no
	6772		h . k	female	14978	Tokyo Metropolitan Government	Department of Cerebral Neurology, Shunteng Hospital, Shunteng University School of Medicine	Kenya Nishioka		6772	5268	Positive	> 2200	Positive		Positive		Isolated Jacob's disease	Solitary CJD		probable		44776	a.
	6912		k . s	female	18088	Okayama Prefecture	Department of Cerebral Neurology, Okayama University Hospital	Tsunita Sato		6912	5419	Positive	> 2200	Positive		Positive		Isolated Jacob's disease	Solitary CJD		probable		44764	a.
	6994		h . h	female	19034	Okayama Prefecture	Department of Cerebral Neurology, Okayama University Hospital	Heon Ikegami		6994	5512	Positive	> 2200	Positive		Positive		Isolated Jacob's disease	Solitary CJD		probable		44769	a.
	7006		k . a	female	13778	Kyoto Prefecture	Department of Neurology, Kyoto City Hospital	Yosuke Sakado		7006	5528	Positive	> 2200	Positive		Positive		Isolated Jacob's disease	Solitary CJD		probable		44769	a.
	7008		i . k	female	13081	Chiba Prefecture	Chiba North General Hospital, Nihon Medical University	Admiral Arakawa		7008	5519	Positive	> 2200	Positive		Positive		Isolated Jacob's disease	Solitary CJD		probable		44795	a.
	7019		n . r	female	18804	Aomori Prefecture	Department of Cerebral Neurology, Aomori Prefectural Central Hospital	Tatsuya Ueno		7019	5546	Positive	> 2200	Positive		Positive		Isolated Jacob's disease	Solitary CJD		probable		44795	a.
	7040		t . t	female	16050	Kanagawa Prefecture	Department of Neurology, Yokohama Municipal Civil Hospital	Ohiro Ogasawara	Additional information	7040	4889	Positive	> 2200	Positive		Positive	Additional information	Isolated Jacob's disease	Solitary CJD		probable			There is no
	7079		y . r	female	18253	Osaka Prefecture	The Affiliated Hospital of Osaka Medical and Dental University	Makoto Ota		7079	5611	Positive	> 2200	Positive		Positive	Additional information	Isolated Jacob's disease	Solitary CJD		probable		44770	a.
0.9	7107		k . y	female	15189	Kyoto Prefecture	Department of Cerebral Neurology, Yamagi General Medical Center, Kyoto	Mayang Mukai		7107	5650	Positive	1987	Positive		Positive		Isolated Jacob's disease	Solitary CJD		probable		44770	a.	DICOM no files
	7143		y . h	female	15442	Kagawa Prefecture	Department of Cerebral Neurosurgery, Sanfung General Hospital _x000b_	Nobuki Saito		7143	5715	Positive	> 2200	Positive		Positive		Isolated Jacob's disease	Solitary CJD		probable		44776	a.
	7196		n . t	female	11586	Kochi Prefecture	Kinomori Hospital	Yuko Morimoto		7196	5756	Positive	> 2200	Positive		Positive		Isolated Jacob's disease	Solitary CJD	24 bp deltion	probable		44693	a.
	7230		y . k	female	15403	Osaka Prefecture	Department of Cerebral Neurology, Kinki University Hospital	Yanagimoto Encyclical		7230	5797	Positive	> 2200	Positive		Positive		Isolated Jacob's disease	Solitary CJD		probable		44763	a.
	7435		n . t	female	15803	Osaka Prefecture	Hada Dezhou General Hospital	Chensi New Water		7435	4786	Positive	> 2200	Positive		Positive		Isolated Jacob's disease	Solitary CJD		probable			There is no
1.3	7503		o . h	female	19954	Osaka Prefecture	Tanabe Brain Neurosurgery Hospital	Makoto Nikai	Has modified initials	7503	6044	Positive	> 2200	Positive		Positive		Isolated Jacob's disease	Solitary CJD		probable			There is no
	7507		y . s	female	16438	Kochi Prefecture	Department of Cerebral Neurology, Kochi University School of Medicine Affiliated Hospital	Yuga Miyamoto		7507	5515	Positive	> 2200	Positive		Positive		Isolated Jacob's disease	Solitary CJD		probable			a.
0.4	7663		m . a	female	14534	Saga Prefecture	Department of Cerebral Neurology, Saga University School of Medicine Affiliated Hospital	Kotaro Iida		7663	6165	Positive	> 2200	Positive		Positive		Isolated Jacob's disease	Solitary CJD		probable			a.
1.4	7687		m . r	female	12732	Hyogo Prefecture	Department of Cerebral Neurology, Kobe University School of Medicine Affiliated Hospital	Masayya Tokai		7687	6193	Positive	> 2200	Positive		Positive		Isolated Jacob's disease	Solitary CJD		probable		44757	a.
Preparation 1.2	7688		m . s	female	21486	Akita Prefecture	Department of Neurology, Red Cross Hospital, Akita	Kensu Hara		7688	6180	Positive	> 2200	Positive		Positive	Ex-ante cases	Isolated Jacob's disease	Solitary CJD		probable			a.
0.4	7734		f . h	female	15502	Kyoto Prefecture	Department of Cerebral Neurology, Kyoto University School of Medicine	Kohei Nishimura		7734	6228	Positive	1801	Positive		Positive	Examination of dura CJD	Isolated Jacob's disease	Solitary CJD		probable		44758	a.
1.3	7781		M. m.	female	19581	Tokyo Metropolitan Government	Neurology	Gong Yao Xia Hui	Additional information	7781	6296	Positive	> 2200	Positive		Positive	Additional information	Isolated Jacob's disease	Solitary CJD		probable		44758	a.	DICOM no files
0.9	7792		i . s	female	19812	Yamaguchi Prefecture	Department of Cerebral Neurology, Red Cross Hospital of Yamaguchi	Dohyo	Death report	7792	6309	Positive	> 2200	Positive		Positive	Additional information (death)	Isolated Jacob's disease	Solitary CJD		probable		44786	a.
0.8	7816		s . s	female	14398	Tokyo Metropolitan Government	Department of Cerebral Neurology, the Third Affiliated Hospital of Tokyo Tzu-Kai Medical University	Kanda Yamazaki		7816	6316	Positive	> 2200	Positive		Positive		Isolated Jacob's disease	Solitary CJD		probable		44786	a.
0.4	7886		t. Rice	female	18014	Kyoto Prefecture	Department of Cerebral Neurology, Kyoto University School of Medicine	Kohei Nishimura		7886	6400	Positive	> 2200	Positive		Positive		Isolated Jacob's disease	Solitary CJD		probable		44760	a.
1.3	7948		h . h	female	20721	Kyoto Prefecture	Department of Cerebral Neurology, Kyoto Medical Center	Jinxing Kuang Man		7948	6478	Positive	> 2200	Positive		Positive		Isolated Jacob's disease	Solitary CJD		probable		44760	a.
0.3	7984		k . y	female	21794	Okayama Prefecture	Department of Cerebral Neurology, Okayama University Hospital	Takuma Sasaki	Revise the date of birth	7984	6532	Positive	2186	Positive		Positive	Had cervical spine surgery, but no dural injury	Isolated Jacob's disease	Solitary CJD		probable		44777	a.
4.3	8017		n . h	female	20755	Okayama Prefecture	Department of Cerebral Neurology, Okayama Medical Center	Gao Gong Zi Yi		8017	6560	Positive	> 2200	Positive		Positive	Cases of death	Isolated Jacob's disease	Solitary CJD		probable		44777	a.
1.4	8055		n . m	female	13646	Kyoto Prefecture	Department of Cerebral Neurology, Udano Hospital, National Hospital Institution	Tahara will travel		8055	6597	Positive	> 2200	Positive		Positive		Isolated Jacob's disease	Solitary CJD		probable		44762	a.
1	8080		h . r	female	19525	Saga Prefecture	Department of Cerebral Neurology, Saga University School of Medicine Affiliated Hospital	Chuanangjian		8080	6625	Positive	1966	Positive		Positive	EEG was judged as PSD	Isolated Jacob's disease	Solitary CJD		probable		44786	a.	DICOM no files
1.8	8120		h . y	female	19085	Kanagawa Prefecture	N. M. Department of Cerebral Neurology · Stroke, Affiliated Hospital of Yokohama City University	Ryoshi Morishita		8120	6669	Positive	> 2200	Positive		Positive		Isolated Jacob's disease	Solitary CJD		probable		44787	a.
0.5	8160		m . k	female	19421	Shizuoka Prefecture	First Lecture of Internal Medicine, Hamamatsu Medical University	Pure Kamura		8160	6702	Positive	> 2200	Positive		Positive		Isolated Jacob's disease	Solitary CJD		probable		44435	a.	Invalid file
0.3	8206		i . t	female	16844	Aichi Prefecture	Department of Cerebral Neurology, Fengqiao Municipal People's Hospital	Yasuobu Nozaki		8206	6728	Positive	> 2200	Positive		Positive		Isolated Jacob's disease	Solitary CJD		probable		44789	a.
0.7	8222		s . a	female	20456	Aichi Prefecture	Department of Cerebral Neurology, Fujita Medical University Class Hospital	Kazataka Hayashi		8222	6762	Positive	> 2200	Positive		Positive	Genetic testing is pending	Isolated Jacob's disease	Solitary CJD		probable		44789	a.	2 sheets
0.9	8228		o . k	female	15074	Iwate Prefecture	Department of Cerebral Neurology, Iwate Prefectural Central Hospital	Kohei Takikawa		8228	6766	Positive	2101	Positive		Positive	Ex-ante cases	Isolated Jacob's disease	Solitary CJD		probable		44777	a.
0.4	8274		s . t	female	20574	Aomori Prefecture	Department of Neurology, Hirosaki University School of Medicine	Tomoya Imaniya		8274	6819	Positive	> 2200	Positive		Positive	Ex-ante cases	Isolated Jacob's disease	Solitary CJD		probable		44698	a.
1.8	8290		h . s	female	14163	Okinawa Prefecture	Department of Neurology, Chubu Hospital, Okinawa Prefecture	Jinoyuen School		8290	6832	Positive	> 2200	Positive		Positive		Isolated Jacob's disease	Solitary CJD		probable			There is no
0.7	8291		t . s	female	18420	Hokkaido	Department of Cerebral Neurology, Xuchuan Red Cross Hospital	Ichiki Yamada		8291	6826	Positive	> 2200	Positive		Positive		Isolated Jacob's disease	Solitary CJD		probable		44698	a.	DICOM no files
0.6	8301		d . h	female	14316	Fukuoka Prefecture	Department of Cerebral Neurology, Fukuoka University Hospital	Takeshita/Yuki Ogata		8301	6776	Positive	> 2200	Positive		Positive		Isolated Jacob's disease	Solitary CJD		probable		44790	a.
1.2	8305		t. Rice	female	14193	Fukuoka Prefecture	Department of Neurology, Kurumi University	Masato Mori · Kenichi Irue		8305	6849	Positive	> 2200	Positive		Positive		Isolated Jacob's disease	Solitary CJD		probable		44698	a.	DICOM no files
1.3	8314		t . e	female	19360	Hokkaido	Department of Cerebral Neurology, Hokkaido Medical Center	Hui Ohiwa		8314	6862	Positive	> 2200	Positive		Positive		Isolated Jacob's disease	Solitary CJD		probable		44693	a.
1.6	8316		g . h	female	19500	Shizuoka Prefecture	Department of Cerebral Neurology, Yoshitsukai General Hospital, Shizuoka	Tatsuya Kidajima		8316	6864	Positive	> 2200	Positive		Positive		Isolated Jacob's disease	Solitary CJD		probable		44701	a.
0.7	8322		h . y	female	13523	Saga Prefecture	Department of Cerebral Neurology, Saga University Hospital	Yoshito Tashi		8322	6858	Positive	2117	Positive		Positive		Isolated Jacob's disease	Solitary CJD		probable		44698	a.	DICOM no files
5.2	8335		o . y	female	14313	Gunma Prefecture	Department of Cerebral Neurology, Gunma University School of Medicine Affiliated Hospital	Maikoka Koki, Nakamura Takayuki, and Sato Seiya		8335	6889	Positive	> 2200	Positive		Positive		Isolated Jacob's disease	Solitary CJD		probable		44701	a.
1.7	8358		h . a	female	21351	Nagano Prefecture	Department of Neurology, Nagano Red Cross Hospital	Kiyoshi Nakato		8358	6879	Positive	> 2200	Positive		Positive	Genetic testing was not performed	Isolated Jacob's disease	Solitary CJD		probable		44701	a.
1.6	8394		s . k	female	17601	Aichi Prefecture	Department of Cerebral Neurology, Fengqiao Municipal People's Hospital	Katsunari Iwai		8394	6934	Positive	> 2200	Positive		Positive		Isolated Jacob's disease	Solitary CJD		probable		44699	a.
1.2	8402		h . s	female	19113	Kanagawa Prefecture	Kitasato University Hospital · Department of Cerebral Neurology	Masako Nagai		8402	6851	Positive	> 2200	Positive		Positive		Isolated Jacob's disease	Solitary CJD		probable		44797	a.
0.1	8477		t . k	female	14685	Ishikawa Prefecture	Department of Cerebral Neurology, Ishikawa Prefectural Central Hospital	Yasuko Matsumoto		8477	7047	Positive	> 2200	Positive		Positive		Isolated Jacob's disease	Solitary CJD		probable		44741	a.
0.4	8492		m . h	female	15569	Fukuoka Prefecture	Department of Cerebral Neurology, Fukuoka University	Akihiro Nishida		8492	6254	Positive	> 2200	Positive		Positive		Isolated Jacob's disease	Solitary CJD		probable		44790	a.

## Sheet: 男　その他　陰性
	no.		Name	Gender	Date of birth	County name	Hospital name	Attending physician	Test prep	no.	Number	T-Tau	T-Tau numbers	14-3-3 protein	14-3-3 protein number	quic method	Check · Prepare for the test	Determine retention (to add information)※ It is difficult to determine at this stage	Determine retention (to add information)※ It is difficult to determine at this stage	Genetic abnormalities	Precision	Irregular	Upload day	The presence or absence of the CD	CD-R test prep	Nagasaki: Check · Prepare for the test
	1557		j . y	Men	16290	Mie Prefecture	Yamada Red Cross Hospital			1557	184	Negative		Negative			At the beginning of the inspection, only the results of the inspection were not recorded, such as the date of the report.	Cerebral infarction, epilepsy				Irregular	n / a	There is no		Add the date of birth to the folder
	2802		h . b	Men	14288	Hokkaido	Dao-tung Brain Neurosurgery Hospital	Kazuo Kimura		2802	1249	Negative	850	Positive	845			Cerebral infarction and herpetic encephalitis				Irregular	n / a	There is no
	2851		k . t	Men	22904	Mie Prefecture	Department of Neurology, Tianli Wandai Consulting Institute hospital	Shen-gil-Riji		2851	1340-day	Negative	261	Negative			Not 1340	Depressive state				Irregular	n / a	There is no		Not 1340
	5087		m . r	Men	16658	Tokyo Metropolitan Government	Ohashi Hospital, Tobong University Medical Center	Tomomi Imamura		5087	3399	Negative	894	Negative		Negative		Undetermined dementia				Irregular	n / a	There is no
	5483		i . y	Men	11621	Tokyo Metropolitan Government	Department of Neurology, Nihon University School of Medicine, Itabashi Hospital	Koko Teramoto and Satoshi Kamei		5483	3826, 3955	Negative	728	Negative		Negative	Ex-ante cases						44791	a.		Both have the same figure confirm 2 sheets 3826(first return)Tau: negative 545,14: negative, Q: negative
0.7	6269		m . a	Men	11667	Kyoto Prefecture	Department of Neurology, Kyoto University School of Medicine Affiliated Hospital	Hisashi Sanada, Satoko Kosaka, Satoshi Katani		6269	4739	Negative	1142.5	Negative		Negative		Malignant lymphoma				Irregular	n / a	There is no
	6314		f. Rice	Men	18753	Saga Prefecture	Department of Neurology, Saga University	Kohei Suzama		6314	4820	Negative	798.7	Negative		Negative		gss (p102l)					44791	a.	DICOM no files
1.4	6329		y . y	Men	30725	Aichi Prefecture	Department of Neurology, Central Hospital for Industrial Injuries	Michiko Uejo · Tesunori Shimano		6329	4454	Negative	82.5	Negative		Negative		Benzodiazepines poisoning				Irregular	n / a	There is no
0.7	6487		g . t	Men	22917	Tokyo Metropolitan Government	Toho University Medical Center	Keisuke Hosono		6487	4816	Negative	174	Negative		Negative		Autoimmune encephalopathy · HypoNA				Irregular		a.
0.8	6642		i . k	Men	27254	Saga Prefecture	Department of Neurology, Saga University School of Medicine	Bedhiku		6642	4779	Negative	201.7	Negative		Negative		LCCA Binge drinking				Irregular	44795	a.
1.4	6652		j . m	Men	22738	Iwate Prefecture	Science Lecture, Iwate Medical University	Junko Takahashi		6652	5073	Negative	145	Negative		Negative		Hypoxic encephalopathy				Irregular	44795	a.
0.5	6771		y . y	Men	23954	Okayama Prefecture	Department of Neurology, Asahito Hospital Okayama	Taiji Nagai		6771	5244	Negative	138	Negative		Negative		ftld				Irregular	44764	a.
0.5	6911		s . s	Men	22563	Tokyo Metropolitan Government	Department of Neurology, Tokyo Medical and Dental University	Yamato Ogino		6911	5414	Negative	1298	Negative		Negative		Diagnosis unknown						There is no
1.4	6974		o . t	Men	21681	Tokyo Metropolitan Government	Department of Psychiatry, Matsusawa Hospital	Kenichi Oshima		6974	5478	Negative	693	Negative		Negative		Mood disorders				Irregular	44795	a.
	6985		h . y	Men	17493	Tokyo Metropolitan Government	Department of Cerebral Neurology, Showa University Hospital	Four Lang Maruzi		6985	5491	Negative	691	Negative		Negative		Suspected hypoxic encephalopathy				Irregular		There is no
	6995		a . s	Men	18296	Akita Prefecture	Department of Neurology, Red Cross Hospital, Akita	Takuma Yamagishi		6995	5207	Negative	315	Negative		Negative	Ex-ante cases							There is no
0.8	7013		h . k	Men	12683	Osaka Prefecture	Department of Cerebral Neurology, Osaka Acute Phase General Medical Center	Yukuki Sumizaka		7013	5541	Negative	331	Negative		Negative	Follow up	Determination of retention				Irregular	44770	a.
0.7	7052		u . t	Men	15393	Osaka Prefecture	Osaka Acute Phase General Medical Center	Keiwu Kihara		7052	5581	Negative	130	Negative		Negative		There are some cases that require confirmation of course and observation				Irregular	44770	a.
0.6	7056		h . t	Men	13366	Akita Prefecture	Department of Brain Neurosurgery, Akita University	Toshitaro Tomitake		7056	5573	Negative	298	Negative		Negative		Aggravated epilepsy, transforming disturbance of consciousness				Irregular	44795	a.
1.6	7100		o . t	Men	17817	Shiga Prefecture	Department of Brain Neurology, Municipal Otsu Citizen Hospital, independent administrative corporation	Burukawa Yu		7100	5639	Negative	114	Negative		Negative	Follow up	Determination of retention					44770	a.
1.4	7123		e . s	Men	24082	Osaka Prefecture	Department of Neurology, Osaka City General Medical Center	Tanioka Kosuke		7123	5678	Negative	342	Negative		Negative	Need to track					Irregular	44771	a.
1.4	7162		a. Rice	Men	14601	Kyoto Prefecture	Department of Cerebral Neurology, Kyoto University School of Medicine	Junichiro Ohira		7162	5726	Negative	1023	Negative		Positive		Determination of retention					44771	a.
3.1	7211		o . y	Men	16652	Osaka Prefecture	Department of Cerebral Neurology, Dogan General Hospital	Koyu Dadi		7211	5740	Negative	157	Negative		Negative		dlb				Irregular	44771	a.
0.4	7241		k . y	Men	16954	Fukushima Prefecture	Department of Cerebral Neurosurgery, Shirakawa Health and Health General Hospital	Masaki Miano		7241	5815	Negative	596	Negative		Negative		Intractable epilepsy				Irregular	44795	a.
Preparation 0.7	7284		h . t	Men	14070	Tokyo Metropolitan Government	National Center for Mental and Neurological Medical Research	Kyoko Kanazawa		7284	5863	Negative	135	Negative		Negative	Follow up	Anti-cv2 antibody encephalitis					44798	a.
1.4	7294		i . k	Men	20630	Hyogo Prefecture	Department of Cerebral Neurology, Nitaki General Medical Center, Hyogo Prefecture	Kazuma Kuda		7294	5873	Negative	169	Negative		Negative							44763	a.
0.4	7297		k . y	Men	22902	Okinawa Prefecture	Department of Cerebral Neurology, Chubu Hospital, Okinawa Prefecture	Takayoshi Ili		7297	5868	Negative	473	Negative		Positive	5868-2t: positive 179,14: positive, Q: negative						44798	a.	2 sheets (5868, 5688-2)5868-2	5868-2t: positive 179,14: positive, Q: negative
1.7	7299		y . s	Men	26627	Yamagata Prefecture	Department of Neurology, Sea of Japan General Hospital	Daisuke Suzuki		7299	5864	Negative	356	Negative		Negative								There is no
0.3	7340		s . s	Men	21881	Akita Prefecture	Department of Cerebral Neurology, Municipal Ritakita General Hospital	Hiroshi Fukagiya, Satoshi Okawa		7340	5930	Negative	208	Negative		Negative							44798	a.
-	7413		k . s	Men	22309	Osaka Prefecture	Department of Cerebral Neurology, Kinki University Hospital	Inada Linai		7413	5968	Negative	398	Negative		Negative	Tracing · Occupational suspicion	Determination of retention				Irregular	44763	a.
0.7	7474		h . k	Men	28991	Tokyo Metropolitan Government	Tokyo Metropolitan Matsusawa Hospital	Keiyuki Nishio		7474	6019	Negative	155	Negative		Negative		Stop trying to commit suicide				Irregular	44798	a.
0.4	7478		f . t	Men	21322	Iwate Prefecture	Department of Neurology and Geriatrics, Affiliated Hospital of Iwate Medical University	Kamada Asami		7478	5656	Negative	281	Negative		Negative		Seizure reaccumulation					44798	a.
1.4	7520		m . h	Men	18691	Kochi Prefecture	Department of Cerebral Neurology, Jiu Hospital	Chong Liangyuu		7520	5759	Negative	155	Negative		Negative		msa-c				Irregular		a.	2 sheets
	7539		y . s	Men	17855	Kanagawa Prefecture	Department of Neurology, Yokosuka Municipal Civil Hospital	Ryuichi Furuizumi		7539	4806	Negative	287.6	Negative		Negative		ftd-als				Irregular		There is no
1	7541		s. meters	Men	21861	Okayama Prefecture	Department of Neurology, Okayama Medical Center	Yasuhiro Maabe		7541	4811m·S	Negative	276.5	Negative		Negative		Cognitive impairment · Cerebellar dysbiosis				Irregular	44776	a.	In the mail that ordered the test, it was recorded that the hospital had two suspected patients, and the two samples were sent with the number 4811, so they were separated by their initials.	In the mail that ordered the test, it was recorded that the hospital had two suspected patients, and the two samples were sent with the number 4811, so they were separated by their initials.
1.7	7567		h . t	Men	16749	Shiga Prefecture	Otsu Red Cross Hospital	Masahiro Goto		7567	4922	Negative	257	Negative		Negative		Metabolic encephalopathy				Irregular	44768	a.
1.2	7608		h . h	Men	22253	Okinawa Prefecture	Department of Infectious Diseases, Chubu Hospital, Okinawa	Yohei Yokoyama		7608	6097	Negative	184	Negative		Negative		dlb				Irregular		a.
1.3	7782		y . t	Men	10486	Nara Prefecture	Department of Cerebral Neurology, Takanohara Central Hospital	Kinoshita Satoko		7782	6293	Negative	187	Negative		Negative	Additional information					Irregular	44758	a.	DICOM no files
	7783		s . n	Men	17497	Kyoto Prefecture	Department of Cerebral Neurology, Udano Hospital, National Hospital Institution	Satoshi Tomita		7783	762	Negative	300	Negative	26	n / a		Reserve diagnosis			possible			There is no		Although the number is old, the basic information such as the date of birth, first letter, and the entrusted facility is the same. Since the inspection is still in its early stages, no paper documents have been left. (Attending physician at the time: Dr. Bokiyoshi Araki)
1.4	7829		a . n	Men	18895	Osaka Prefecture	Department of Cerebral Neurology, JCHO Osaka Hospital	Yoshihiko Akiura		7829	6332	Negative	95	Negative		Negative		Immune-interventional encephalitis				Irregular	44760	a.
0.4	7845		t . y	Men	15199	Kochi Prefecture	Department of Psychiatry, Kochi University School of Medicine Affiliated Hospital	Kitasai Jingfan		7845	6349	Negative	640	Negative		Negative		Senile dementia				Irregular	44776	a.
0.9	7877		u . y	Men	25569	Okayama Prefecture	Department of Cerebral Neurology, Okayama Medical Center	Gao Gong Zi Yi		7877	6394	Negative	578	Negative		Negative		Alcoholic cerebellar dysregulation + cognitive impairment				Irregular	44777	a.
0.4	7959		s . t	Men	19594	Tokyo Metropolitan Government	Department of Cerebral Neurology, Affiliated Hospital, School of Medicine, Kyorin University	Kobashi Hakubana		7959	6497	Negative	272	Negative		Negative		Degeneration of the basal nucleus of the cerebral cortex				Irregular	44693	a.
5	8015		t . a	Men	18007	Tokyo Metropolitan Government	National Center Hospital for International Medical Research	Ayaka Kinda		8015	6475	Negative	73	Negative		Negative	Additional information	Reserve diagnosis			possible		44786	a.
0.6	8122		k . t	Men	19035	Okinawa Prefecture	Department of General Internal Medicine, Chubu Hospital, Okinawa	Hang Suto		8122	6642	Negative	394	Negative		Negative		Senile dementia				Irregular	44787	a.
2.3	8219		n . h	Men	20558	Kyoto Prefecture	Department of Cerebral Neurology, Kyoto University School of Medicine	Masako Ofeng, Yoryo Taruno		8219	6758	Negative	87	Negative		Negative		Keep				Irregular	44763	a.
2.9	8257		o . k	Men	34635	Tokyo Metropolitan Government	Department of Cerebral Neurology, Tokyo Medical and Dental University	Nobuo Sanjo		8257	6806	Negative	221	Negative		Negative	Check to confirm	covid-19 syndrome				Irregular		There is no
1.5	8299		s . n	Men	26900	Nagano Prefecture	Department of Cerebral Neurology, Iida Municipal Hospital	Hiroshi Momoi		8299	6840	Negative	141	Negative		Negative		Dx: DRPLA				Irregular	44790	a.
0.5	8309		o . y	Men	23212	Kanagawa Prefecture	Department of Cerebral Neurology, Citizen General Medical Center Affiliated to Yokohama City University	Hiroya Kishida		8309	6859	Negative	433	Negative		Negative		Paraneoplastic nerve syndrome				Irregular	44790	a.
0.7	8348		n . h	Men	20756	Nagano Prefecture	Department of Cerebral Neurology, Affiliated Hospital of Xinzhou University School of Medicine	Junyo Matsuno		8348	6897	Negative	423	Negative		Negative		Encephalopathy of unknown cause				Irregular	44693	a.

## Sheet: 女　その他　陰性
	no.		Name	Gender	Date of birth	County name	Hospital name	Attending physician	Test prep	no.	Number	T-Tau	T-Tau numbers	14-3-3 protein	14-3-3 protein number	quic method	Check · Prepare for the test	Determine retention (to add information)※ It is difficult to determine at this stage	Determine retention (to add information)※ It is difficult to determine at this stage	Genetic abnormalities	Precision	Irregular	Upload day	The presence or absence of the CD	CD-R test prep	Nagasaki: Check · Prepare for the test
	2956		g . s	female	13529	Gunma Prefecture	Department of Neurology, Takasaki General Medical Center	Mitsuyasu Kanai		2956	1465	Negative	396	Negative				dlb				Irregular	n / a	There is no
1.5	6586		m . y	female	18129	Gifu Prefecture	Department of Neurology, Gifu General Medical Center	Takuya Kudo		6586	5055K	Negative	370	Negative		Negative		Mitochondrial encephalomyopathy				Irregular	44795	a.	2 sheets
0.5	6705		k . r	female	23551	Tokyo Metropolitan Government	Department of Cerebral Neurology, National Center for Mental and Neurological Medical Research	Dream summer in the Palace		6705	5177	Negative	119	Negative		Negative		Hepatic encephalopathy, epilepsy				Irregular	44795	a.
0.5	6787		g . t	female	14246	Kyoto Prefecture	Department of Cranial Nerve and Stroke, Kyoto First Red Cross Hospital	Zhanwakuma		6787	4850	Negative	194.4	Negative		Negative		Steroid-responsive encephalopathy				Irregular	44764	a.
0.7	6965		t . y	female	17822	Fukui Prefecture	Department of Cerebral Neurology, Fukui University School of Medicine	Tomihisa Yamaguchi	Additional information (death report)	6965	5476	Negative	402	Negative		Negative		Progressive nuclear paralysis, traumatic subarachnoid hemorrhage				Irregular	44594	a.
0.7	6993		e . t	female	21398	Aichi Prefecture	Department of Cerebral Neurology, Zenko Memorial Hospital	Takeuchi		6993	5510	Negative	852	Negative		Negative		Post-transplant lymphoproliferative disease				Irregular	44795	a.
2.6	7018		n . k	female	17237	Nara Prefecture	Department of Cerebral Neurology, Nara Prefecture General Medical Center	Yuto Uchihara		7018	5547	Negative	690	Negative		Negative	Follow up	Determination of retention				Irregular	44770	a.
2	7136		h . t	female	25391	Tokyo Metropolitan Government	National Center for Mental and Neurological Medical Research	Ryoji Goto		7136	5699	Negative	186	Negative		Negative	Ex-ante cases							There is no
0.4	7224		n . h	female	14428	Hyogo Prefecture	Department of Cerebral Neurology, Hyogo Medical University Hospital	Shinobu Shimizu, right		7224	5789	Negative	501	Negative		Negative	Follow up	Hashimoto encephalopathy					44771	a.
0.8	7244		t. Rice	female	23243	Osaka Prefecture	Department of Cerebral Neurology, Tenma Mahaba Memorial Hospital	Caiko Tsuji		7244	5827	Negative	181	Negative		Negative		Diagnosis unknown				Irregular	44763	a.
0.4	7285		y . k	female	25579	Shiga Prefecture	Department of Brain Neurology, Department of Science, Affiliated Hospital of Shiga Medical University	The small bridge was repaired		7285	5851	Negative	874	Negative		Negative	Follow up	Isolated Jacob's disease				Irregular	44763	a.
0.8	7352		m . a	female	17428	Osaka Prefecture	Department of Cerebral Neurology, Osaka Acute Phase General Medical Center	Yukuki Sumizaka		7352	5943	Negative	109	Negative		Negative								There is no
1.4	7362		m . k	female	17960	Okayama Prefecture	Department of Neurology, Okayama Medical Center	Hisashi Nara		7362	5252	Negative	189	Negative		Negative		Senile dementia				Irregular	44776	a.
	7363		t . e	female	11139	Osaka Prefecture	Department of Neurology, Osaka City University School of Medicine	Hiroko Kimura		7363	5255	Negative	590	Negative		Negative	Follow up	Diagnosis unknown				Irregular	44763	a.
0.4	7373		a. Rice	female	16245	Akita Prefecture	Department of Cerebral Neurology, Municipal Ritakita General Hospital	Takeshi Hosaka		7373	5944	Negative	652	Negative		Negative	Ex-ante cases						44798	a.
1.5	7411		s . h	female	14431	Kyoto Prefecture	Department of Neurology, Udano Hospital, National Hospital Institution	Keisuke Saito		7411	5978	Negative	229	Negative		Negative	Tracing · Occupational suspicion	Determination of retention				Irregular	44763	a.
Preparation 1.2	7512		h . h	female	15138	Tokyo Metropolitan Government	Department of Cerebral Neurology, Tokyo Medical Center	Yoshio Yasui		7512	5662	Negative	820	Negative		Negative		Diagnosis unknown				Irregular		a.
1.6	7534		k . h	female	19257	Osaka Prefecture	Department of Neurology, Sakai Municipal General Medical Center	Akinori Okani		7534	4763	Negative	624.5	Negative		Negative		Senile dementia				Irregular	44742	a.
0.9	7548		f. Rice	female	23012	Osaka Prefecture	Department of Neurology, Osaka Prefecture Acute Phase and General Medical Center	Toru Nishikawa		7548	4858	Negative	132.1	Negative		Negative		Autoimmune encephalopathy				Irregular		There is no
1	7551		m . e	female	14277	Fukushima Prefecture	(Information on pulp results: Department of Neurology, Otada Atumi Hospital	(Information on pulp fluid results: Takashi Fujii)		7551	4880	Negative	320.2	Negative		Negative		Senile dementia				Irregular		a.
1	7556		s . t	female	16557	Kanagawa Prefecture	Department of Collagen Disease/Infectious Medicine, Kitasato University School of Medicine	Tonichi Kondo		7556	4871	Negative	1003.1	Negative		Negative		Neurolupus erythematosus				Irregular		There is no
1.5	7559		m . h	female	24423	Kanagawa Prefecture	Department of Psychiatric Neurology, Fukui Memorial Hospital	Hibino Koyuki		7559	4906	Negative	801.4	Negative		Negative		Encephalitis, symptomatic epilepsy				Irregular		a.
0.5	7655		y . n	female	25257	Tokyo Metropolitan Government	Department of Neurology and Cerebrovascular Medicine, Nihon Medical University Hospital	Yuaki Tokushima		7655	6160	Negative	283	Negative		Negative		Senile dementia						a.
0.4	7875		i . m	female	24101	Kyoto Prefecture	Department of Cerebral Neurology, Kyoto University	Yohidetaka Utsumi		7875	6344	Negative	369	Negative		Negative		Progressive nuclear palsy/Parkinson's disease + dementia				Irregular	44760	a.
1.7	7929		o . e	female	17933	Mie Prefecture	Department of Cerebral Neurology, Mie University School of Medicine Affiliated Hospital	Naoko Nakamura, Hirowen Matsuyama	Death report	7929	6443	Negative	202	Negative		Negative	Skip							a.
2.3	7962		t . f	female	15607	Osaka Prefecture	Department of Neurology, City East Osaka Medical Center	Kakuta Kashi Tai		7962	6493	Negative	766	Negative		Negative		dlb				Irregular	44761	a.	DICOM no files
1.8	8065		o . t	female	17387	Osaka Prefecture	Department of Neurology, Racecourse Memorial Hospital	Pinghe Dingyi		8065	6596	Negative	143	Negative		Negative	Additional information	Reserve diagnosis				Irregular	44762	a.
0.5	8071		w . e	female	15424	Tokyo Metropolitan Government	Department of Neurology, Tokyo Communication Hospital	Micaiko Yamada	Change initials	8071	6612	Negative	1205	Negative		Negative	Some improvement in symptoms	Autoimmune encephalopathy				Irregular		There is no		Initials: The questionnaire and consent form are different
0.7	8208		m . y	female	19757	Fukuoka Prefecture	Department of Cerebral Neurology, Fukuoka University Hospital	Akihiro Nishida and Miho Yano		8208	6739	Negative	198	Negative		Negative		Progressive nuclear palsy PSP-FTD				Irregular	44789	a.
0.5	8236		t . c	female	17998	Toyama Prefecture	Department of Cerebral Neurology, Affiliated Hospital of Toyama University	Ryoko Shibuya		8236	6790	Negative	132	Negative		Negative		Autoimmune encephalopathy				Irregular	44777	a.
0.7	8338		s . y	female	19161	Iwate Prefecture	S. Y. Department of Cerebral Neurology · Geriatrics, Affiliated Hospital of Iwate Medical University	Takashi Yamaguchi		8338	6892	Negative	469	Negative		Negative	Necessary follow-up investigations and MRIs appear to be prions	Parkinson's multiple system atrophy					44790	a.
1.5	8373		k . n	female	17118	Kagoshima Prefecture	Department of Cerebral Neurology, Kagoshima City Medical Association Hospital	Risha Nagatomo		8373	6918	Negative	1237	Negative		Negative		Organic psychosis (cognitive impairment + transient dementia)				Irregular	44790	a.
1.7	8395		i . k	female	14906	Miyazaki Prefecture	Department of Neurology, Fujimoto General Hospital	Takashi Yoshida		8395	6941	Negative	507	Negative		Negative	Additional information	FTD (dp -FTD)				Irregular	44790	a.
1	8642		s . a	female	32867	Miyagi Prefecture	Department of Cerebral Neurology, Osaki Civic Hospital	Ryuhiko Nakaya		8642	6412	Negative	135	Negative		Negative		NMDA encephalopathy				Irregular	44790	a.	2 sheets	Reverse initials

## Sheet: 検索(量)
CSF(medullary fluid)801(-80 ° C)ID
Admissibility number	Category name				Admissibility number	Category name				Admissibility number	Category name				Admissibility number	Category name
3981-4000	Yellow 6-a				4395-4415	Yellow 11-a				4815-4835	Yellow 16-a	4816			5235-5255	Yellow 21-a	5244	5252
4001-4020	Yellow 7-a				4416-4436	Yellow 12-a				4836-4856	Yellow 17-a	4850			5256-5276	Yellow 22-a
4021-4040	Yellow 8-a				4437-4457	Yellow 13-a	4454			4857-4877	Yellow 18-a	4858	4871		5277-5297	Yellow 23-a
4041-4060	Yellow 9-a				4458-4478	Yellow 14-a				4878-4898	Yellow 19-a	4880 4887			5298-5318	Yellow 24-a					3399
4061-4080	Yellow 10-a				4479-4499	Yellow 15-a				4899-4919	Yellow 20-a	4906			5319-5339	Yellow 25-a	5335
4081-4100	Yellow 6-b				4500-4520	Yellow 11-b				4920-4940	Yellow 16-b	4922			5340-5360	Yellow 21-b
4101-4121	Yellow 7-b	4121			4521-4541	Yellow 12-b				4941-4961	Yellow 17-b				5361-5380	Yellow 22-b
4122-4142	Yellow 8-b				4542-4562	Yellow 13-b				4962-4982	Yellow 18-b	4971			5381-5402	Yellow 23-b
4143-4163	Yellow 9-b	4161			4563-4583	Yellow 14-b				4983-5003	Yellow 19-b				5403-5423	Yellow 24-b	5414
4164-4184	Yellow 10-b				4584-4604	Yellow 15-b				5004-5024	Yellow 20-b				5424-5444	Yellow 25-b
4185-4205	Yellow 6-c				4605-4625	Yellow 11-c				5025-5045	Yellow 16-c				5445-5465	Yellow 21-c
4206-4226	Yellow 7-c				4626-4646	Yellow 12-c				5046-5066	Yellow 17-c	5055K			5466-5486	Yellow 22-c	5478
4227-4247	Yellow 8-c				4647-4667	Yellow 13-c				5067-5087	Yellow 18-c	5073			5487-5507	Yellow 23-c
4248-4268	Yellow 9-c				4668-4688	Yellow 14-c				5088-5108	Yellow 19-c				5508-5528	Yellow 24-c
4269-4289	Yellow 10-c				4689-4709	Yellow 15-c				5109-5129	Yellow 20-c				5529-5549	Yellow 25-c
4290-4310	Yellow 6-d				4710-4730	Yellow 11-d				5130-5150	Yellow 16-d				5550-5570	Yellow 21-d
4311-4331	Yellow 7-d				4731-4751	Yellow 12-d	4739			5151-5171	Yellow 17-d				5571-5591	Yellow 22-d
4332-4352	Yellow 8-d				4752-4772	Yellow 13-d	4763			5172-5192	Yellow 18-d	5177			5592-5611	Yellow 23-d
4353-4373	Yellow 9-d				4773-4793	Yellow 14-d	4779			5193-5213	Yellow 19-d				5612-5623	Yellow 24-d
4374-4394	Yellow 10-d				4794-4814	Yellow 15-d	4811MS			5214-5234	Yellow 20-d				5624-5644	Yellow 25-d
	Sorting Rack name

## Sheet: 実験手順
						2023.2.7 Unpulsed reference value verification experiments performed										Lumi pulse measurements
	Male positive	Female · positive	Male negative	Negative negative		1	4121	4101-4121	7 - b		31	6443	6429-6449	34 - d		1	4121	2000	31	6443	307
	4121	6044	4739	5055K		2	4454	4437-4457	13 - a		32	6478	6471-6491	36 - a		2	4454	182	32	6478	2000
	4971	6193	4454	5699		3	4739	4731-4751	12 - d		33	6493	6492-6511	37 - a		3	4739	676	33	6493	636
	5335	6296	4816	5252		4	4763	4752-4772	13 - d		34	6560	6555-6575	40 - a		4	4763	391	34	6560	2000
	6304	6478	4779	4763		5	4779	4773-4793	14 - d		35	6580	6576-6596	36 - b		5	4779	233	35	6580	2000
	6120	6560	5073	4858		6	4811m·S	4794-4814	15 - d		36	6597	6597-6616	37 - b		6	4811m·S	209	36	6597	2000
	6580	6597	5478	4880		7	4816	4815-4835	16 - a		37	6669	6660-6680	40 - b		7	4816	169	37	6669	2000
	6700	6669	5740	4871		8	4858	4857-4877	18 - a		38	6700	6681-6701	36 - c		8	4858	207	38	6700	2000
	6708	6832	5759	4906		9	4871				39	6708	6702-6722	37 - c		9	4871	645	39	6708	2000
	6719	6849	4811m·S	6443		10	4880	4878-4898	19 - a		40	6719				10	4880	264	40	6719	2000
	6777	6862	4922	6493		11	4906	4899-4919	20 - a		41	6739	6723-6743	38 - c		11	4906	535	41	6739	325
	6869	6864	6097	6739		12	4922	4920-4940	16 - b		42	6777	6765-6785	40 - c		12	4922	180	42	6777	2000
	6913	6889	6332	6892		13	4971	4962-4982	18 - b		43	6806	6807-6827	37 - d		13	4971	1586	43	6806	281
	6926	6879	6394	6918		14	5055K	5046-5066	17 - c		44	6832	6828-6849	38 - d		14	5055K	313	44	6832	2000
	6945	6934	6806	6941		15	5073	5067-5087	18 - c		45	6840				15	5073	142	45	6840	210
	6953	6851	6840	6412		16	5252	5235-5255	21 - a		46	6849				16	5252	196	46	6849	2000
	15 specimens each					17	5335	5319-5339	25 - a		47	6851	6850-6869	39 - d		17	5335	2000	47	6851	2000
						18	5478	5466-5486	22 - c		48	6862				18	5478	480	48	6862	2000
	Calibrator :20221213 made copies					19	5699	5687-5707	28 - a		49	6864				19	5699	213	49	6864	2000
	Control :20230207 Create 600ul remaining					20	5740	5729-5749	30 - a		50	6869				20	5740	208	50	6869	2000
						21	5759	5750-5770	26 - b		51	6879	6870-6899	40 - d		21	5759	215	51	6879	2000
	※ Calibrate for box Lot changes.					22	6044	6030-6050	30 - d		52	6889				22	6044	2000	52	6889	2000
						23	6097	6093-6113	33 - a		53	6892				23	6097	243	53	6892	490
	Perform calibration to replace cartridge batches.					24	6120	6114-6134	34 - a		54	6913	6912-6932	42 - a		24	6120	2000	54	6913	2000
	12 remaining cassette (6bx3064)20230630 expiration					25	6193	6177-6197	32 - b		55	6918				25	6193	2000	55	6918	1011
						26	6296	6281-6302	32 - c		56	6926				26	6296	2000	56	6926	1866
						27	6304	6303-6323	33 - c		57	6934	6933-6952	43 - a		27	6304	2000	57	6934	2000
						28	6332	6324-6344	34 - c		58	6941				28	6332	151	58	6941	479
						29	6394	6387-6407	32 - d		59	6945				29	6394	605	59	6945	2000
						30	6412	6408-6428	33 - d		60	6953	6953-6974	44 - a		30	6412	172	60	6953	2000
							250 + 150	175 + 75 + 75	250ul
							⇩	⇩	⇩		Cartridge	Card cases
							calib	qc	Experiment	Ink cartridge
						1	3 (6)	3	20	29
						2		3	19	22
						A total of			0	0
							calib	qc	Experiment	Ink cartridge
						1	3 (6)	3	21	30
						A total of			0	0

## Sheet: 20230207
Determination day	Time	Batch No	Carrousel No	id	Sample type	Control name	Control zone	Calibrator	Project name	Photometric values (composite results)	Results (composite results)	Units	Inter-item arithmetic	Dark 1(high count)	Dark 1(low count)	Signal 1(high count)	Signal 1(Low count)	Dark 2(High count)	Dark 2(Low count)	Signal 2(high count)	Signal 2(Low count)	Diablo 3(high count)	Dark 3(Low count)	Signal 3(high count)	Signal 3(Low count)	Metering values (before correction)	Metering value (after correction)	Results	Errors	Dilution ratio of specimen	Item dilution ratio	Matrix fluid tank	Matrix serial	Diluent batch	Number of multiple measurements	Multiple analysis	Project batch	Project serial number	Sample chip number	Middle chip number	Item dilution code	Inspection line making (daily)	Inspection line making (time)	Parameter 1	Parameter 2	Parameter 3	Parameter 4	Parameter 5	Parameter 6
2023-02-07	11:19:00	1	1		calib			3064	ttau	*	*			432	0	2716	250419	432	0	5011	497640	432	0	437	519	519	540	0				3066	61		2	1	3033	1936	163	165	0	----/--/--	- :	1	0	1	107722	4383	0
2023-02-07	11:20:00	1	1		calib			3064	ttau	*	*			432	0	2716	250419	432	0	5011	497640	432	0	436	501	501	521	0				3066	61		2	2	3033	1936	167	169	0	----/--/--	- :	1	0	1	107722	4383	0
2023-02-07	11:21:00	1	2		calib			3064	ttau	*	*			432	0	2716	250419	432	0	5011	497640	432	0	480	5271	5271	5482	585				3066	61		2	1	3033	1936	171	173	0	----/--/--	- :	1	0	1	107722	4383	0
2023-02-07	11:22:00	1	2		calib			3064	ttau	*	*			432	0	2716	250419	432	0	5011	497640	431	0	477	5307	5307	5519	585				3066	61		2	2	3033	1936	175	176	0	----/--/--	- :	1	0	1	107722	4383	0
2023-02-07	11:23:00	1	3		calib			3064	ttau	*	*			432	0	2716	250419	432	0	5011	497640	432	0	903	52410	52410	54506	2262				3066	61		2	1	3033	1936	177	178	0	----/--/--	- :	1	0	1	107722	4383	0
2023-02-07	11:24:00	1	3		calib			3064	ttau	*	*			432	0	2716	250419	432	0	5011	497640	432	0	924	54312	54312	56484	2262				3066	61		2	2	3033	1936	179	180	0	----/--/--	- :	1	0	1	107722	4383	0
2023-02-07	11:25:00	1	4		qc	lp - ttau - 1	3053		ttau	*	*			432	0	2716	250419	432	0	5011	497640	432	0	455	2320	2320	2413	319				3066	61		1	1	3033	1936	181	182	0	2023-02-07	11:24:00	1	0	1	107722	4383	0
2023-02-07	11:26:00	1	5		qc	lp-ttau-2	3053		ttau	*	*			432	0	2716	250419	432	0	5011	497640	432	0	470	4319	4319	4492	511				3066	61		1	1	3033	1936	183	184	0	2023-02-07	11:24:00	1	0	1	107722	4383	0
2023-02-07	11:27:00	1	6		qc	lp - ttau - 3	3053		ttau	*	*			432	0	2716	250419	432	0	5011	497640	432	0	507	8749	8749	9099	798				3066	61		1	1	3033	1936	185	186	0	2023-02-07	11:24:00	1	0	1	107722	4383	0
2023-02-07	11:28:00	1	7	1	General				ttau	193576	2000	pg / ml		432	0	2716	250419	432	0	5011	497640	432	0	2115	186131	186131	193576	2000	gh	1	1	3066	61		1	1	3033	1936	187	188	0	2023-02-07	11:24:00	1	0	1	107722	4383	0
2023-02-07	11:29:00	1	8	2	General				ttau	1350	182	pg / ml		432	0	2716	250419	432	0	5011	497640	432	0	447	1298	1298	1350	182		1	1	3066	61		1	1	3033	1936	189	190	0	2023-02-07	11:24:00	1	0	1	107722	4383	0
2023-02-07	11:30:00	1	9	3	General				ttau	6909	676	pg / ml		432	0	2716	250419	432	0	5011	497640	432	0	493	6643	6643	6909	676		1	1	3066	61		1	1	3033	1936	191	192	0	2023-02-07	11:24:00	1	0	1	107722	4383	0
2023-02-07	11:31:00	1	10	4	General				ttau	3109	391	pg / ml		432	0	2716	250419	432	0	5011	497640	431	0	460	2989	2989	3109	391		1	1	3066	61		1	1	3033	1936	193	194	0	2023-02-07	11:24:00	1	0	1	107722	4383	0
2023-02-07	11:32:00	1	11	5	General				ttau	1709	233	pg / ml		432	0	2716	250419	432	0	5011	497640	431	0	445	1643	1643	1709	233		1	1	3066	61		1	1	3033	1937	195	196	0	2023-02-07	11:24:00	1	0	1	107722	4383	0
2023-02-07	11:33:00	1	12	6	General				ttau	1538	209	pg / ml		432	0	2716	250419	432	0	5011	497640	431	0	443	1479	1479	1538	209		1	1	3066	61		1	1	3033	1937	201	202	0	2023-02-07	11:24:00	1	0	1	107722	4383	0
2023-02-07	11:34:00	1	13	7	General				ttau	1264	169	pg / ml		432	0	2716	250419	432	0	5011	497640	432	0	446	1215	1215	1264	169		1	1	3066	61		1	1	3033	1937	203	204	0	2023-02-07	11:24:00	1	0	1	107722	4383	0
2023-02-07	11:35:00	1	14	8	General				ttau	1523	207	pg / ml		432	0	2716	250419	432	0	5011	497640	432	0	446	1464	1464	1523	207		1	1	3066	61		1	1	3033	1937	205	206	0	2023-02-07	11:24:00	1	0	1	107722	4383	0
2023-02-07	11:36:00	1	15	9	General				ttau	6410	645	pg / ml		432	0	2716	250419	432	0	5011	497640	432	0	487	6163	6163	6410	645		1	1	3066	61		1	1	3033	1937	207	208	0	2023-02-07	11:24:00	1	0	1	107722	4383	0
2023-02-07	11:37:00	1	16	10	General				ttau	1953	264	pg / ml		432	0	2716	250419	432	0	5011	497640	432	0	447	1878	1878	1953	264		1	1	3066	61		1	1	3033	1937	209	210	0	2023-02-07	11:24:00	1	0	1	107722	4383	0
2023-02-07	11:38:00	1	17	11	General				ttau	4810	535	pg / ml		432	0	2716	250419	432	0	5011	497640	432	0	472	4625	4625	4810	535		1	1	3066	61		1	1	3033	1937	211	212	0	2023-02-07	11:24:00	1	0	1	107722	4383	0
2023-02-07	11:39:00	1	18	12	General				ttau	1334	180	pg / ml		432	0	2716	250419	432	0	5011	497640	432	0	446	1283	1283	1334	180		1	1	3066	61		1	1	3033	1937	213	214	0	2023-02-07	11:24:00	1	0	1	107722	4383	0
2023-02-07	11:40:00	1	19	13	General				ttau	30742	1586	pg / ml		432	0	2716	250419	432	0	5011	497640	432	0	701	29560	29560	30742	1586		1	1	3066	61		1	1	3033	1937	215	216	0	2023-02-07	11:24:00	1	0	1	107722	4383	0
2023-02-07	11:41:00	1	20	14	General				ttau	2367	313	pg / ml		432	0	2716	250419	432	0	5011	497640	432	0	454	2276	2276	2367	313		1	1	3066	61		1	1	3033	1937	217	218	0	2023-02-07	11:24:00	1	0	1	107722	4383	0
2023-02-07	11:42:00	1	21	15	General				ttau	1100	142	pg / ml		432	0	2716	250419	432	0	5011	497640	432	0	438	1058	1058	1100	142		1	1	3066	61		1	1	3033	1937	219	220	0	2023-02-07	11:24:00	1	0	1	107722	4383	0
2023-02-07	11:43:00	1	22	16	General				ttau	1446	196	pg / ml		432	0	2716	250419	432	0	5011	497640	432	0	443	1390	1390	1446	196		1	1	3066	61		1	1	3033	1937	221	222	0	2023-02-07	11:24:00	1	0	1	107722	4383	0
2023-02-07	11:44:00	1	23	17	General				ttau	5473436	2000	pg / ml		432	0	2716	250419	432	0	5011	497640	432	0	49248	4608597	5262919	5473436	2000	gh	1	1	3066	61		1	1	3033	1937	223	224	0	2023-02-07	11:24:00	1	0	1	107722	4383	0
2023-02-07	11:45:00	1	24	18	General				ttau	4102	480	pg / ml		432	0	2716	250419	432	0	5011	497640	432	0	468	3944	3944	4102	480		1	1	3066	61		1	1	3033	1937	225	226	0	2023-02-07	11:24:00	1	0	1	107722	4383	0
2023-02-07	11:46:00	1	25	19	General				ttau	1561	213	pg / ml		432	0	2716	250419	432	0	5011	497640	432	0	445	1501	1501	1561	213		1	1	3066	61		1	1	3033	2051	227	228	0	2023-02-07	11:24:00	1	0	1	107722	4383	0
2023-02-07	11:47:00	1	26	20	General				ttau	1527	208	pg / ml		432	0	2716	250419	432	0	5011	497640	432	0	442	1468	1468	1527	208		1	1	3066	61		1	1	3033	2051	229	230	0	2023-02-07	11:24:00	1	0	1	107722	4383	0
2023-02-07	12:01:00	2	1		qc	lp - ttau - 1	3053		ttau	*	*			0	0	0	0	0	0	0	0	0	0	0	0	*	*	*	nm			3066	61		1	1	3033	2051	231	232	0	----/--/--	- :	110595	25	0	0	0	0
2023-02-07	12:01:00	2	2		qc	lp-ttau-2	3053		ttau	*	*			0	0	0	0	0	0	0	0	0	0	0	0	*	*	*	nm			3066	61		1	1	3033	2051	233	234	0	----/--/--	- :	110595	25	0	0	0	0
2023-02-07	12:01:00	2	3		qc	lp - ttau - 3	3053		ttau	*	*			0	0	0	0	0	0	0	0	0	0	0	0	*	*	*	nm			3066	61		1	1	3033	2051	235	236	0	----/--/--	- :	110595	25	0	0	0	0
2023-02-07	12:01:00	2	4	21	General				ttau	*	*			0	0	0	0	0	0	0	0	0	0	0	0	*	*	*	nm	1	1	3066	61		1	1	3033	2051	237	238	0	----/--/--	- :	110595	25	0	0	0	0
2023-02-07	14:03:00	1	1		qc	lp - ttau - 1	3053		ttau	*	*			432	0	2714	250541	432	0	4997	498003	432	0	454	2306	2306	2398	317				3066	61		1	1	3033	2051	231	232	0	2023-02-07	11:24:00	110595	25	2	0	0	0
2023-02-07	14:04:00	1	2		qc	lp-ttau-2	3053		ttau	*	*			432	0	2714	250541	432	0	4997	498003	432	0	474	4548	4548	4730	529				3066	61		1	1	3033	2051	233	234	0	2023-02-07	11:24:00	110595	25	2	0	0	0
2023-02-07	14:05:00	1	3		qc	lp - ttau - 3	3053		ttau	*	*			432	0	2714	250541	432	0	4997	498003	432	0	515	9181	9181	9548	820				3066	61		1	1	3033	2051	235	236	0	2023-02-07	11:24:00	110595	25	2	0	0	0
2023-02-07	14:06:00	1	4	21	General				ttau	1577	215	pg / ml		432	0	2714	250541	432	0	4997	498003	432	0	442	1516	1516	1577	215		1	1	3066	61		1	1	3033	2051	237	238	0	2023-02-07	11:24:00	110595	25	2	0	0	0
2023-02-07	14:07:00	1	5	22	General				ttau	122341	2000	pg / ml		432	0	2714	250541	432	0	4997	498003	430	0	1492	117636	117636	122341	2000	gh	1	1	3066	61		1	1	3033	2051	239	240	0	2023-02-07	11:24:00	110595	25	2	0	0	0
2023-02-07	14:08:00	1	6	23	General				ttau	1783	243	pg / ml		432	0	2714	250541	432	0	4997	498003	432	0	450	1714	1714	1783	243		1	1	3066	61		1	1	3033	2051	241	242	0	2023-02-07	11:24:00	110595	25	2	0	0	0
2023-02-07	14:09:00	1	7	24	General				ttau	438966	2000	pg / ml		432	0	2714	250541	432	0	4997	498003	430	0	4272	422083	422083	438966	2000	gh	1	1	3066	61		1	1	3033	2051	243	244	0	2023-02-07	11:24:00	110595	25	2	0	0	0
2023-02-07	14:10:00	1	8	25	General				ttau	1233833	2000	pg / ml		432	0	2714	250541	432	0	4997	498003	430	0	11157	1152711	1186378	1233833	2000	gh	1	1	3066	61		1	1	3033	2051	245	246	0	2023-02-07	11:24:00	110595	25	2	0	0	0
2023-02-07	14:11:00	1	9	26	General				ttau	281821	2000	pg / ml		432	0	2714	250541	432	0	4997	498003	432	0	2884	270982	270982	281821	2000	gh	1	1	3066	61		1	1	3033	2050	247	248	0	2023-02-07	11:24:00	110595	25	2	0	0	0
2023-02-07	14:12:00	1	10	27	General				ttau	635275	2000	pg / ml		432	0	2714	250541	432	0	4997	498003	432	0	5955	604350	610841	635275	2000	gh	1	1	3066	61		1	1	3033	2050	249	250	0	2023-02-07	11:24:00	110595	25	2	0	0	0
2023-02-07	14:13:00	1	11	28	General				ttau	1151	151	pg / ml		432	0	2714	250541	432	0	4997	498003	432	0	444	1107	1107	1151	151		1	1	3066	61		1	1	3033	2050	251	252	0	2023-02-07	11:24:00	110595	25	2	0	0	0
2023-02-07	14:14:00	1	12	29	General				ttau	5800	605	pg / ml		432	0	2714	250541	432	0	4997	498003	431	0	483	5577	5577	5800	605		1	1	3066	61		1	1	3033	2050	253	254	0	2023-02-07	11:24:00	110595	25	2	0	0	0
2023-02-07	14:15:00	1	13	30	General				ttau	1281	172	pg / ml		432	0	2714	250541	432	0	4997	498003	432	0	445	1232	1232	1281	172		1	1	3066	61		1	1	3033	2050	255	256	0	2023-02-07	11:24:00	110595	25	2	0	0	0
2023-02-07	14:16:00	1	14	31	General				ttau	2311	307	pg / ml		432	0	2714	250541	432	0	4997	498003	431	0	449	2222	2222	2311	307		1	1	3066	61		1	1	3033	2050	257	258	0	2023-02-07	11:24:00	110595	25	2	0	0	0
2023-02-07	14:17:00	1	15	32	General				ttau	135016	2000	pg / ml		432	0	2714	250541	432	0	4997	498003	432	0	1599	129823	129823	135016	2000	gh	1	1	3066	61		1	1	3033	2050	259	260	0	2023-02-07	11:24:00	110595	25	2	0	0	0
2023-02-07	14:18:00	1	16	33	General				ttau	6267	636	pg / ml		432	0	2714	250541	432	0	4997	498003	432	0	488	6026	6026	6267	636		1	1	3066	61		1	1	3033	2050	261	262	0	2023-02-07	11:24:00	110595	25	2	0	0	0
2023-02-07	14:19:00	1	17	34	General				ttau	314910	2000	pg / ml		432	0	2714	250541	432	0	4997	498003	432	0	3179	302798	302798	314910	2000	gh	1	1	3066	61		1	1	3033	2050	263	264	0	2023-02-07	11:24:00	110595	25	2	0	0	0
2023-02-07	14:20:00	1	18	35	General				ttau	823676	2000	pg / ml		432	0	2714	250541	432	0	4997	498003	432	0	7593	779265	791996	823676	2000	gh	1	1	3066	61		1	1	3033	2050	265	266	0	2023-02-07	11:24:00	110595	25	2	0	0	0
2023-02-07	14:21:00	1	19	36	General				ttau	285929	2000	pg / ml		432	0	2714	250541	432	0	4997	498003	432	0	2914	274932	274932	285929	2000	gh	1	1	3066	61		1	1	3033	2050	267	268	0	2023-02-07	11:24:00	110595	25	2	0	0	0
2023-02-07	14:22:00	1	20	37	General				ttau	141363	2000	pg / ml		432	0	2714	250541	432	0	4997	498003	432	0	1655	135926	135926	141363	2000	gh	1	1	3066	61		1	1	3033	2050	269	270	0	2023-02-07	11:24:00	110595	25	2	0	0	0
2023-02-07	14:23:00	1	21	38	General				ttau	518478	2000	pg / ml		432	0	2714	250541	432	0	4997	498003	432	0	4966	498537	498537	518478	2000	gh	1	1	3066	61		1	1	3033	2050	271	272	0	2023-02-07	11:24:00	110595	25	2	0	0	0
2023-02-07	14:24:00	1	22	39	General				ttau	1753948	2000	pg / ml		432	0	2714	250541	432	0	4997	498003	432	0	15681	1614138	1686488	1753948	2000	gh	1	1	3066	61		1	1	3033	2050	273	274	0	2023-02-07	11:24:00	110595	25	2	0	0	0
2023-02-07	15:09:00	2	1		calib			3064	ttau	*	*			432	0	2729	253162	431	0	5039	503400	432	0	437	521	521	542	0				3066	61		2	1	3064	1624	275	276	0	----/--/--	- :	110166	110	2	0	0	0
2023-02-07	15:10:00	2	1		calib			3064	ttau	*	*			432	0	2729	253162	431	0	5039	503400	432	0	437	516	516	537	0				3066	61		2	2	3064	1624	277	278	0	----/--/--	- :	110166	110	2	0	0	0
2023-02-07	15:11:00	2	2		calib			3064	ttau	*	*			432	0	2729	253162	431	0	5039	503400	432	0	480	5326	5326	5539	585				3066	61		2	1	3064	1624	279	280	0	----/--/--	- :	110166	110	2	0	0	0
2023-02-07	15:12:00	2	2		calib			3064	ttau	*	*			432	0	2729	253162	431	0	5039	503400	431	0	477	5284	5284	5495	585				3066	61		2	2	3064	1624	281	282	0	----/--/--	- :	110166	110	2	0	0	0
2023-02-07	15:13:00	2	3		calib			3064	ttau	*	*			432	0	2729	253162	431	0	5039	503400	432	0	884	50626	50626	52651	2262				3066	61		2	1	3064	1624	283	284	0	----/--/--	- :	110166	110	2	0	0	0
2023-02-07	15:14:00	2	3		calib			3064	ttau	*	*			432	0	2729	253162	431	0	5039	503400	432	0	905	52426	52426	54523	2262				3066	61		2	2	3064	1624	285	286	0	----/--/--	- :	110166	110	2	0	0	0
2023-02-07	15:15:00	2	4		qc	lp - ttau - 1	3053		ttau	*	*			432	0	2729	253162	431	0	5039	503400	431	0	453	2209	2209	2297	303				3066	61		1	1	3064	1624	287	288	0	2023-02-07	15:14:00	110166	110	2	0	0	0
2023-02-07	15:16:00	2	5		qc	lp-ttau-2	3053		ttau	*	*			432	0	2729	253162	431	0	5039	503400	431	0	471	4349	4349	4523	511				3066	61		1	1	3064	1624	289	290	0	2023-02-07	15:14:00	110166	110	2	0	0	0
2023-02-07	15:17:00	2	6		qc	lp - ttau - 3	3053		ttau	*	*			432	0	2729	253162	431	0	5039	503400	432	0	508	8834	8834	9187	809				3066	61		1	1	3064	1624	291	292	0	2023-02-07	15:14:00	110166	110	2	0	0	0
2023-02-07	15:18:00	2	7	40	General				ttau	921508	2000	pg / ml		432	0	2729	253162	431	0	5039	503400	432	0	8474	872467	886065	921508	2000	gh	1	1	3066	61		1	1	3064	1624	293	294	0	2023-02-07	15:14:00	110166	110	2	0	0	0
2023-02-07	15:19:00	2	8	41	General				ttau	2502	325	pg / ml		432	0	2729	253162	431	0	5039	503400	432	0	457	2406	2406	2502	325		1	1	3066	61		1	1	3064	1624	295	296	0	2023-02-07	15:14:00	110166	110	2	0	0	0
2023-02-07	15:20:00	2	9	42	General				ttau	258700	2000	pg / ml		432	0	2729	253162	431	0	5039	503400	432	0	2681	248750	248750	258700	2000	gh	1	1	3066	61		1	1	3064	1624	101	102	0	2023-02-07	15:14:00	110166	110	2	0	0	0
2023-02-07	15:21:00	2	10	43	General				ttau	2106	281	pg / ml		432	0	2729	253162	431	0	5039	503400	432	0	450	2025	2025	2106	281		1	1	3066	61		1	1	3064	1624	103	104	0	2023-02-07	15:14:00	110166	110	2	0	0	0
2023-02-07	15:22:00	2	11	44	General				ttau	131436	2000	pg / ml		432	0	2729	253162	431	0	5039	503400	432	0	1565	126381	126381	131436	2000	gh	1	1	3066	61		1	1	3064	1624	105	106	0	2023-02-07	15:14:00	110166	110	2	0	0	0
2023-02-07	15:23:00	2	12	45	General				ttau	1558	210	pg / ml		432	0	2729	253162	431	0	5039	503400	432	0	443	1498	1498	1558	210		1	1	3066	61		1	1	3064	1625	107	108	0	2023-02-07	15:14:00	110166	110	2	0	0	0
2023-02-07	15:24:00	2	13	46	General				ttau	3176526	2000	pg / ml		432	0	2729	253162	431	0	5039	503400	432	0	28156	2815979	3054352	3176526	2000	gh	1	1	3066	61		1	1	3064	1625	109	110	0	2023-02-07	15:14:00	110166	110	2	0	0	0
2023-02-07	15:25:00	2	14	47	General				ttau	54937	2000	pg / ml		432	0	2729	253162	431	0	5039	503400	432	0	904	52824	52824	54937	2000	gh	1	1	3066	61		1	1	3064	1625	111	112	0	2023-02-07	15:14:00	110166	110	2	0	0	0
2023-02-07	15:26:00	2	15	48	General				ttau	1047881	2000	pg / ml		432	0	2729	253162	431	0	5039	503400	432	0	9577	990297	1007578	1047881	2000	gh	1	1	3066	61		1	1	3064	1625	113	114	0	2023-02-07	15:14:00	110166	110	2	0	0	0
2023-02-07	15:27:00	2	16	49	General				ttau	2224542	2000	pg / ml		432	0	2729	253162	431	0	5039	503400	432	0	19847	2027045	2138983	2224542	2000	gh	1	1	3066	61		1	1	3064	1625	115	116	0	2023-02-07	15:14:00	110166	110	2	0	0	0
2023-02-07	15:28:00	2	17	50	General				ttau	90838	2000	pg / ml		432	0	2729	253162	431	0	5039	503400	431	0	1214	87344	87344	90838	2000	gh	1	1	3066	61		1	1	3064	1625	117	118	0	2023-02-07	15:14:00	110166	110	2	0	0	0
2023-02-07	15:29:00	2	18	51	General				ttau	605058	2000	pg / ml		432	0	2729	253162	431	0	5039	503400	432	0	5712	579264	581786	605058	2000	gh	1	1	3066	61		1	1	3064	1625	119	120	0	2023-02-07	15:14:00	110166	110	2	0	0	0
2023-02-07	15:30:00	2	19	52	General				ttau	116607	2000	pg / ml		432	0	2729	253162	431	0	5039	503400	431	0	1443	112122	112122	116607	2000	gh	1	1	3066	61		1	1	3064	1625	121	122	0	2023-02-07	15:14:00	110166	110	2	0	0	0
2023-02-07	15:31:00	2	20	53	General				ttau	4269	490	pg / ml		432	0	2729	253162	431	0	5039	503400	430	0	470	4105	4105	4269	490		1	1	3066	61		1	1	3064	1625	123	124	0	2023-02-07	15:14:00	110166	110	2	0	0	0
2023-02-07	15:32:00	2	21	54	General				ttau	455602	2000	pg / ml		432	0	2729	253162	431	0	5039	503400	432	0	4402	438079	438079	455602	2000	gh	1	1	3066	61		1	1	3064	1625	125	126	0	2023-02-07	15:14:00	110166	110	2	0	0	0
2023-02-07	15:33:00	2	22	55	General				ttau	13397	1011	pg / ml		432	0	2729	253162	431	0	5039	503400	431	0	547	12882	12882	13397	1011		1	1	3066	61		1	1	3064	1625	127	128	0	2023-02-07	15:14:00	110166	110	2	0	0	0
2023-02-07	15:34:00	2	23	56	General				ttau	39238	1866	pg / ml		432	0	2729	253162	431	0	5039	503400	432	0	771	37729	37729	39238	1866		1	1	3066	61		1	1	3064	1625	129	130	0	2023-02-07	15:14:00	110166	110	2	0	0	0
2023-02-07	15:35:00	2	24	57	General				ttau	490100	2000	pg / ml		432	0	2729	253162	431	0	5039	503400	432	0	4718	471250	471250	490100	2000	gh	1	1	3066	61		1	1	3064	1625	131	132	0	2023-02-07	15:14:00	110166	110	2	0	0	0
2023-02-07	15:36:00	2	25	58	General				ttau	4126	479	pg / ml		432	0	2729	253162	431	0	5039	503400	431	0	468	3967	3967	4126	479		1	1	3066	61		1	1	3064	1625	133	134	0	2023-02-07	15:14:00	110166	110	2	0	0	0
2023-02-07	15:37:00	2	26	59	General				ttau	276280	2000	pg / ml		432	0	2729	253162	431	0	5039	503400	432	0	2827	265654	265654	276280	2000	gh	1	1	3066	61		1	1	3064	1626	135	136	0	2023-02-07	15:14:00	110166	110	2	0	0	0
2023-02-07	15:38:00	2	27	60	General				ttau	258202	2000	pg / ml		432	0	2729	253162	431	0	5039	503400	432	0	2667	248271	248271	258202	2000	gh	1	1	3066	61		1	1	3064	1626	137	138	0	2023-02-07	15:14:00	110166	110	2	0	0	0
		Batch number	Carousel number		Sample type	Control name	Control zone	Calibrator batch						Dark 1(high count)	Dark 1(low count).	Signal 1(high count)		Ride 2(high and)		Signal 2(high count)		Ride 3(High and)		Signal 3(high count).		Luminosity value (before correction)			Errors	Sample dilution ratio	Item dilution ratio	Base solution batch	Matrix Liquid Series	Dilute solution batch	Measure the order multiple times	Multiple analysis	Project batch	Project serial number							Parameter 2.

## Sheet: 結果
														Luminous pulse
	Male positive	Elaiza method	Luminous pulse	Female · positive	Elaiza method	Luminous pulse	Male negative	Elaiza method	Luminous pulse	Negative negative	Elaiza method	Luminous pulse		id 1	4121	2000	gh	31	6443	307
	4121	> 2200	2000	6044	> 2200	2000	4739	1142.5	676	5055K	370	313		2	4454	182		32	6478	2000	gh
	4971	1910	1586	6193	> 2200	2000	4454	82.5	182	5699	186	213		3	4739	676		33	6493	636
	5335	> 2200	2000	6296	> 2200	2000	4816	174	169	5252	189	196		4	4763	391		34	6560	2000	gh
	6304	> 2200	2000	6478	> 2200	2000	4779	201.7	233	4763	624.5	391		5	4779	233		35	6580	2000	gh
	6120	> 2200	2000	6560	> 2200	2000	5073	145	142	4858	132.1	207		6	4811m·S	209		36	6597	2000	gh
	6580	> 2200	2000	6597	> 2200	2000	5478	693	480	4880	320.2	264		7	4816	169		37	6669	2000	gh
	6700	> 2200	2000	6669	> 2200	2000	5740	157	208	4871	1003.1	645		8	4858	207		38	6700	2000	gh
	6708	> 2200	2000	6832	> 2200	2000	5759	155	215	4906	801.4	535		9	4871	645		39	6708	2000	gh
	6719	> 2200	2000	6849	> 2200	2000	4811m·S	276.5	209	6443	202	307		10	4880	264		40	6719	2000	gh
	6777	> 2200	2000	6862	> 2200	2000	4922	257	180	6493	766	636		11	4906	535		41	6739	325
	6869	> 2200	2000	6864	> 2200	2000	6097	184	243	6739	198	325		12	4922	180		42	6777	2000	gh
	6913	> 2200	2000	6889	> 2200	2000	6332	95	151	6892	469	490		13	4971	1586		43	6806	281
	6926	2163	1866	6879	> 2200	2000	6394	578	605	6918	1237	1011		14	5055K	313		44	6832	2000	gh
	6945	> 2200	2000	6934	> 2200	2000	6806	221	281	6941	507	479		15	5073	142		45	6840	210
	6953	> 2200	2000	6851	> 2200	2000	6840	141	210	6412	135	172		16	5252	196		46	6849	2000	gh
	15 specimens each													17	5335	2000	gh	47	6851	2000	gh
														18	5478	480		48	6862	2000	gh
														19	5699	213		49	6864	2000	gh
														20	5740	208		50	6869	2000	gh
														21	5759	215		51	6879	2000	gh
														22	6044	2000	gh	52	6889	2000	gh
														23	6097	243		53	6892	490
														24	6120	2000	gh	54	6913	2000	gh
														25	6193	2000	gh	55	6918	1011
														26	6296	2000	gh	56	6926	1866
														27	6304	2000	gh	57	6934	2000	gh
														28	6332	151		58	6941	479
														29	6394	605		59	6945	2000	gh
														30	6412	172		60	6953	2000	gh
