# Supplementary material for: Evaluation and Limitations of the Novel Chemiluminescent Enzyme Immunoassay Technique for Measuring Total Tau Protein in the Cerebrospinal Fluid of Patients with Human Prion Disease: A 10-Year Prospective Study (2011–2020)
Source: Diagnostics (Basel). 2024 Jul 15;14(14):1520. doi: 10.3390/diagnostics14141520 (PMC11275853; doi:10.3390/diagnostics14141520)
Supplement: Supplementary file 1 [file diagnostics-14-01520-s001.zip › Raw data S3.xlsx]

## Sheet: Basic information
【 Basic Information 】
Implementation period	2022/8/22 to 9/20
Installation Name	Rumi pulse G600 ii	lumipulse
Machine number	KB210710B
Implementation period	29 days
[Sample Info]
Control sample
Control name	LP control general tower
Lot number	5G2091
[Reagent information]
Items	test kit.	Carrot	Existing method for related objects (pg/mL)
			reagent.	Standard values	Measuring the microwave
Total tower	6BX2101	6CX2101	Feinoskala hTAU	Less than 2000	141 ~ 2000

## Sheet: accuracy
【 Correctness 】			(pg/mL)
	Level 1	Level 2	Level 3
Control display median	302	505	810
Display median -20%	0	0	0
Show median +20%	0	0	0
Control measurements	302	515	817
	307	512	843
	315	520	818
	320	515	793
	312	488	805
	321	496	824
	333	536	833
	333	543	876
	308	535	829
	327	531	836
Average	0	0	0
Average/median	0	0	0
	CAL1	CAL2	CAL3
CAL Show value	0	587	2307
Counting	431	4392	47178
	442	4486	45634
	423	4195	43728
	415	4030	45892
n	0	0	0
Min	0	0	0
Max	0	0	0
mean	0	0	0
sd	0	0	0
cv (%)	0	0	0

## Sheet: Simultaneous reproducibility
[Simultaneous reproducibility]						(pg/mL)
	Controls			CSF assay
	Level 1	Level 2	Level 3	Serum 1	Specimen 2	Specimen 3
1	311	511	822	452	660	1246
2	320	535	855	440	693	1249
3	330	533	854	444	685	1230
4	342	546	829	450	707	1299
5	325	539	861	457	687	1242
6	346	532	857	446	708	1213
n	0	0	0	0	0	0
Min	0	0	0	0	0	0
Max	0	0	0	0	0	0
mean	0	0	0	0	0	0
sd	0	0	0	0	0	0
cv (%)	0	0	0	0	0	0

## Sheet: Duristic reproducibility
【 Day range reproducibility 】						(pg/mL)
	Controls			CSF assay
	Level 1	Level 2	Level 3	Serum 1	Specimen 2	Specimen 3
day 1 - 1	302	515	817	347	877	1066
day 1 - 2	307	512	843	390	916	1157
day 2 - 1	315	520	818	346	884	1114
day 2 - 2	320	515	793	347	897	1092				control samples			csf samples
day 3 - 1	312	488	805	348	855	1067				control 1	control 2	control 3	sample 1	sample 2	sample 3
day 3 - 2	321	496	824	374	892	1107			day 1 - 1	302	515	817	347	877	1066
day 4 - 1	333	536	833	372	876	1119			day 1 - 2	307	512	843	390	916	1157
day 4 - 2	333	543	876	380	897	1103			day 2 - 1	315	520	818	346	884	1114
day 5 - 1	308	535	829	353	913	1152			day 2 - 2	320	515	793	347	897	1092
day 5 - 2	327	531	836	361	889	1154			day 3 - 1	312	488	805	348	855	1067
n	0	0	0	0	0	0			day 3 - 2	321	496	824	374	892	1107
Min	0	0	0	0	0	0			day 4 - 1	333	536	833	372	876	1119
Max	0	0	0	0	0	0			day 4 - 2	333	543	876	380	897	1103
mean	0	0	0	0	0	0			day 5 - 1	308	535	829	353	913	1152
sd	0	0	0	0	0	0			day 5 - 2	327	531	836	361	889	1154
cv (%)	0	0	0	0	0	0

## Sheet: Effects of coexisting substance
[The effects of whole blood]				(pg/mL)
		0	0.01	0.1
Measurements n=	1	694	682	739
	2	678	705	738
	mean	0	0	0
	(%)	100	0	0

## Sheet: Conservation stability
[Storage stability]
					(pg/mL)								(pg/mL)
Room temperature		day	Day 1	Day 2	7th		4 ℃		day	Day 1	Day 2	7th	14 D
Measured value	l	478	505	480	451		Measured value	l	274	271	266	282	267
	meter.	701	681	648	641			meter.	641	621	601	661	641
	h	1030	1046	1014	1017			h	950	923	920	944	951
				(pg/mL)							(pg/mL)
- 20 ℃		day	14 D	29 D			- 80 ℃		day	14 D	29 D
Measured value	l	506	543	498			Measured value	l	309	301	283
	meter.	989	998	949				meter.	733	740	745
	h	1130	1175	1080				h	1210	1280	1236

## Sheet: freeze-thaw
[Freeze-thaw]
					(pg/mL)
		time	1 time	2 times	3 times
Measured value	l	566	553	558	588
	meter.	1278	1265	1270	1242
	h	2000	2000	2000	2000
